# Supplementary material for: Forecasting individual progression trajectories in Alzheimer’s disease
Source: Nat Commun. 2023 Feb 10;14:761. doi: 10.1038/s41467-022-35712-5 (PMC9918533; doi:10.1038/s41467-022-35712-5)
Supplement: Supplementary file 4 — Source Data file [file 41467_2022_35712_MOESM4_ESM.xlsx]

## Sheet: Figure 2
Adjusted mean absolute error of endpoint	ADAS-Cog13				MMSE				CDR-SB
Repetition number	No-change prediction	Linear mixed model	RNN-AD	AD Course Map	No-change prediction	Linear mixed model	RNN-AD	AD Course Map	No-change prediction	Linear mixed model	RNN-AD	AD Course Map
0	8.92992	7.71385	6.46201	6.02468	3.59548	3.39744	2.79206	2.66544	2.52108	2.31687	2.12224	1.92998
1	8.7289	7.75732	6.44888	5.79812	3.52155	3.31156	2.66869	2.44308	2.52114	2.37873	1.98684	1.89763
2	8.8995	7.73243	6.48352	6.11707	3.59046	3.33106	2.66492	2.29657	2.63076	2.39528	1.99949	1.89401
3	9.07913	8.09698	7.08208	5.91311	3.52991	3.33347	2.46951	2.31813	2.567	2.34959	2.0973	1.94496
4	9.56827	8.35592	6.33332	5.96289	3.45542	3.30598	2.77405	2.63123	2.49892	2.35283	2.02752	1.95498
5	8.54116	7.4974	6.5744	5.67292	3.54965	3.32402	2.70879	2.47799	2.43017	2.25993	1.88145	1.81993
6	8.79974	7.76959	6.25767	6.09862	3.38056	3.21353	2.94107	2.64224	2.3802	2.24978	2.04445	1.81673
7	9.0256	7.91435	6.31674	5.65026	3.51029	3.29444	2.61474	2.67913	2.5274	2.33963	2.01856	1.99214
8	8.97909	7.82095	6.62035	6.21226	3.57658	3.32274	2.96673	2.70685	2.44227	2.26863	1.93142	1.81501
9	8.73481	7.769	6.6144	5.72572	3.44856	3.21355	2.78279	2.6005	2.51005	2.33005	1.96168	1.88029
10	8.96523	7.87747	6.10701	5.5394	3.47353	3.24926	2.67601	2.44372	2.49355	2.30921	2.05159	1.95773
11	8.74316	7.59275	5.97407	6.06196	3.55275	3.29445	2.79858	2.49287	2.50108	2.33863	2.04888	1.95067
12	9.04291	8.17524	6.43991	5.95938	3.47688	3.27652	2.75252	2.67761	2.54766	2.37386	1.90268	1.88403
13	8.87981	7.82816	6.54383	5.86805	3.47333	3.22652	2.90495	2.67592	2.51843	2.36597	2.00574	1.79034
14	8.29727	7.19029	6.60617	6.08112	3.64167	3.35515	2.71106	2.57316	2.43365	2.24759	1.86043	1.85977
15	8.86651	7.71265	6.53101	5.78777	3.54302	3.28325	2.73133	2.71084	2.52539	2.36084	1.99967	1.97835
16	9.03491	8.06603	6.80754	6.12864	3.51225	3.25961	2.78498	2.63418	2.66491	2.43669	2.00642	1.89587
17	8.32128	7.66339	6.38711	6.37796	3.52475	3.34624	2.80859	2.53679	2.55712	2.35788	2.0126	1.82523
18	9.05341	8.16022	6.99318	6.25943	3.47201	3.22892	2.81477	2.65656	2.62016	2.47501	1.96197	1.87854
19	9.00621	7.97852	6.08804	5.51225	3.45915	3.16387	2.65704	2.46005	2.55115	2.35164	1.86532	1.72502
20	8.72108	7.73039	6.66704	5.49567	3.51005	3.33306	2.78901	2.52632	2.65769	2.4386	2.04436	1.90152
21	8.62567	7.68052	6.94119	6.06774	3.43498	3.24101	2.76435	2.46076	2.6357	2.44293	2.03923	1.88194
22	8.29758	7.68246	6.73374	6.46708	3.66823	3.43778	2.81425	2.6127	2.53533	2.37392	1.97795	1.81592
23	8.35655	7.69685	6.7447	6.07117	3.51634	3.27339	2.76911	2.66511	2.48172	2.31757	1.92412	1.76714
24	8.82324	7.80447	6.30202	5.79904	3.56743	3.3697	2.83253	2.73752	2.43795	2.30833	1.9483	1.84198
25	8.78341	7.9813	6.20769	6.05922	3.40821	3.23372	2.88821	2.58492	2.50857	2.35165	1.86642	1.85805
26	9.08251	7.97585	6.70013	6.00504	3.47372	3.30842	2.73469	2.51883	2.42881	2.24942	1.99765	1.91528
27	9.51206	8.41679	6.61108	5.77848	3.66326	3.39691	2.75486	2.58893	2.57849	2.4008	1.93057	1.8231
28	9.14476	8.18407	6.98664	5.85108	3.55172	3.31887	2.7788	2.48193	2.60683	2.44317	1.96377	1.87177
29	8.74709	7.91717	6.1347	5.91377	3.50964	3.32717	2.75104	2.63075	2.58568	2.39382	1.87199	1.87723
30	8.70721	7.64884	6.22479	5.90584	3.51335	3.30907	2.84352	2.51779	2.5302	2.33892	1.97082	1.85516
31	8.91453	7.79109	6.74273	6.10669	3.72732	3.45976	2.86334	2.61123	2.54406	2.34922	1.94105	1.8293
32	8.91682	7.81388	6.38101	5.9077	3.6323	3.33444	2.71859	2.44823	2.57919	2.37706	1.74126	1.74659
33	8.62054	7.68562	7.12653	6.42718	3.55153	3.34617	2.7194	2.55509	2.53436	2.37326	1.89995	1.85808
34	8.76008	7.68141	7.11798	6.26927	3.47063	3.32158	2.79793	2.46291	2.43646	2.29688	2.08329	1.89053
35	9.21131	8.09204	6.9001	6.44823	3.51226	3.31267	2.70968	2.56314	2.58396	2.41395	2.00087	1.87316
36	8.3615	7.48737	6.40696	6.14855	3.57682	3.25899	2.83637	2.53008	2.48655	2.34695	1.98504	1.85769
37	8.37965	7.44061	6.5514	6.28974	3.5255	3.21534	2.70388	2.46668	2.55569	2.3541	2.01628	2.05666
38	8.16687	7.2355	6.84464	5.99391	3.54336	3.31507	2.65485	2.43081	2.55551	2.38651	1.99343	1.86238
39	8.78454	7.60133	7.00984	6.55016	3.53727	3.27223	2.69509	2.55504	2.54202	2.38659	1.8424	1.79571
40	9.00118	7.92783	6.43047	5.82237	3.6079	3.3825	2.75497	2.61299	2.67974	2.4522	1.91595	1.79945
41	8.75406	7.92439	6.39763	5.80308	3.48947	3.26703	2.64972	2.51673	2.44364	2.26316	1.87837	1.71365
42	9.05356	8.02445	6.92362	6.44906	3.47966	3.19692	2.61126	2.49686	2.58061	2.44187	1.91341	1.76928
43	9.03823	8.07646	6.14675	6.09573	3.52409	3.25484	2.65387	2.4967	2.57138	2.42251	2.03352	1.86473
44	9.1164	8.16551	6.91218	5.98915	3.55282	3.30447	2.68922	2.58618	2.49691	2.34641	1.87699	1.8435
45	8.67514	7.80232	6.29168	5.81929	3.57852	3.36222	2.88964	2.67012	2.49338	2.30751	1.96412	1.92172
46	8.65391	7.70282	6.43454	5.568	3.62966	3.40293	2.84089	2.5122	2.48053	2.29289	1.98694	1.80068
47	8.28171	7.59947	6.4841	5.88305	3.60932	3.37649	2.81847	2.62168	2.57886	2.3903	1.91949	1.8111
48	9.12988	8.0618	6.03978	5.39827	3.53502	3.30773	2.85767	2.49877	2.58109	2.39985	1.8952	1.79689
49	8.0718	7.31684	6.18855	5.3775	3.39666	3.19507	2.7358	2.46493	2.53435	2.33955	1.9388	1.93381
50	8.90498	7.86845	6.701	6.29594	3.53985	3.32693	2.84504	2.59987	2.46105	2.30487	1.87041	1.82867
51	9.43089	8.18614	5.99818	5.78815	3.4014	3.16105	2.59359	2.5133	2.43216	2.28037	1.81572	1.75246
52	8.77772	7.82933	6.63205	5.75772	3.52743	3.35297	2.58917	2.42629	2.52818	2.34095	1.8451	1.7954
53	8.86623	7.8536	6.24347	5.70258	3.60739	3.43497	2.79597	2.49824	2.53845	2.34682	1.80736	1.7835
54	8.86037	7.83532	6.13187	6.24649	3.58438	3.29499	2.76598	2.50698	2.44568	2.3158	1.936	1.95506
55	8.99502	8.06491	6.73775	6.22188	3.45202	3.22128	2.64034	2.55678	2.54665	2.3395	1.87799	1.78104
56	8.31033	7.54329	6.82949	6.37721	3.52962	3.26493	2.75921	2.47883	2.60322	2.40954	1.90978	1.77902
57	8.4086	7.27121	6.65573	6.07679	3.49269	3.2966	2.57039	2.45118	2.55241	2.36032	2.07031	1.93876
58	8.77314	7.79233	6.42234	6.22563	3.60554	3.37306	2.6298	2.52139	2.54019	2.35173	1.93847	1.80897
59	8.58859	7.52748	7.24013	6.4961	3.58184	3.37568	2.58263	2.42029	2.53969	2.38227	1.846	1.78455
60	8.80967	7.95046	6.66354	6.02594	3.50967	3.29956	2.77658	2.51053	2.61267	2.44511	2.07027	1.91597
61	8.92443	7.70787	7.50709	6.4036	3.55023	3.33502	2.70199	2.60623	2.55099	2.36672	1.82981	1.8009
62	8.65624	7.54413	6.45768	5.47744	3.65804	3.44549	2.76682	2.55193	2.53194	2.35743	1.9404	1.8646
63	8.54699	7.80462	6.25641	5.65075	3.48414	3.3031	2.76709	2.57635	2.53953	2.33829	1.88883	1.80703
64	9.07765	7.64707	6.76065	5.86556	3.46897	3.29877	2.7952	2.41986	2.45049	2.25068	2.00469	1.79964
65	9.01503	8.17908	6.69459	6.37193	3.60469	3.42807	2.56296	2.47295	2.43246	2.30554	1.84414	1.8137
66	8.28676	7.71135	6.48353	5.76224	3.47126	3.28866	2.71407	2.58972	2.48719	2.33039	1.79292	1.76799
67	8.97351	7.82734	6.4151	5.88487	3.51041	3.3185	2.8359	2.64121	2.46499	2.31731	1.98314	1.80875
68	8.90591	7.86905	6.9819	6.4699	3.54413	3.37901	2.80984	2.58651	2.56758	2.37316	1.97604	1.86435
69	9.33	8.34354	6.37691	6.11977	3.58802	3.32936	2.79885	2.70747	2.54103	2.32349	1.96225	1.87369
70	9.44011	8.20788	6.06709	6.09341	3.47837	3.26451	2.58279	2.57141	2.55472	2.39681	2.03859	1.9181
71	9.33672	8.40199	6.48698	6.0449	3.42753	3.24538	2.763	2.45534	2.55258	2.3737	2.03348	1.87026
72	8.80968	7.7106	6.5724	5.90702	3.59936	3.41083	2.69615	2.56406	2.61671	2.43012	1.92351	1.82437
73	8.98496	8.01856	6.29479	6.15501	3.50892	3.29457	2.63299	2.36652	2.52631	2.31285	2.03	1.92777
74	9.16508	8.11637	6.97731	6.26743	3.44371	3.25272	2.67608	2.4806	2.59444	2.41699	1.97215	1.99708
75	9.35514	8.31488	6.39325	6.49864	3.54377	3.2949	2.61254	2.46457	2.51134	2.39976	2.01099	1.82892
76	8.66234	7.58652	6.66457	5.67293	3.60729	3.43561	2.96916	2.69536	2.53996	2.35293	1.94823	1.89092
77	9.14439	7.98389	6.22489	6.14216	3.31354	3.18262	2.77952	2.52383	2.53343	2.34966	1.98314	1.84293
78	8.52694	7.77142	6.16787	5.69882	3.44461	3.1794	2.53933	2.44373	2.51172	2.38009	2.0177	1.93441
79	9.07172	8.08938	6.33252	6.04152	3.44715	3.30331	2.70602	2.41488	2.56647	2.39424	2.02387	1.90857
80	8.94269	7.81549	6.9164	5.98473	3.52189	3.27797	2.81525	2.53401	2.59534	2.41116	2.06202	1.91693
81	9.25489	8.1988	6.60843	6.1195	3.58024	3.40082	2.87467	2.61346	2.53803	2.32426	1.95576	1.82651
82	9.20343	7.99579	6.13601	5.72681	3.60976	3.38133	2.76604	2.41622	2.46335	2.26884	1.97463	1.9448
83	9.43523	8.15541	6.05653	5.36019	3.67752	3.44521	2.757	2.6121	2.51111	2.36752	1.88755	1.85339
84	8.93583	7.80254	6.51298	6.1924	3.62875	3.41686	2.73087	2.52713	2.45778	2.30601	1.93713	1.79844
85	8.83542	7.72902	6.12871	5.86337	3.42437	3.21807	2.76399	2.58283	2.59765	2.38936	1.91717	1.85278
86	9.18261	8.14423	6.41748	5.69163	3.5289	3.35565	2.86567	2.60458	2.50883	2.32732	2.08999	1.84001
87	9.01071	8.00484	6.04155	5.72462	3.65922	3.42506	2.59839	2.42117	2.37724	2.21915	1.9465	1.8063
88	8.68851	7.67428	6.40051	5.73157	3.54615	3.37729	2.87824	2.71814	2.56655	2.40079	1.94852	1.91191
89	9.06714	8.18273	7.2425	6.27968	3.59659	3.40213	2.78079	2.43814	2.54232	2.36424	1.97398	1.9359
90	8.38713	7.68012	6.42329	5.83257	3.59983	3.26254	2.81176	2.60572	2.48261	2.31065	2.04086	1.96377
91	8.34368	7.43257	6.4294	5.65908	3.64781	3.41855	2.75141	2.46724	2.593	2.40529	1.99288	1.85196
92	8.95389	7.9502	5.84324	5.54372	3.63854	3.37165	2.78406	2.63038	2.63778	2.4061	1.84708	1.75321
93	9.03922	7.89944	6.88538	6.05933	3.48123	3.30881	2.70989	2.51794	2.55655	2.38383	1.87911	1.84491
94	8.53034	7.78974	6.36271	6.00153	3.52073	3.33842	2.82072	2.42156	2.51649	2.36382	1.89236	1.8356
95	8.8691	7.83572	6.47356	6.18365	3.6029	3.36397	2.63824	2.40602	2.55162	2.3833	2.07174	1.99449
96	8.87232	7.80981	6.67875	5.96193	3.50464	3.32171	2.70725	2.57781	2.52193	2.29227	1.96847	1.88021
97	8.90697	8.08765	7.02087	5.98949	3.49317	3.34686	2.80107	2.47459	2.48588	2.32676	1.81428	1.83315
98	9.33802	8.14871	6.65702	6.18936	3.67711	3.47587	2.72366	2.57137	2.69813	2.47047	1.97086	1.80972
99	8.24302	7.47482	6.16707	5.49318	3.47804	3.29253	2.77118	2.66397	2.45025	2.28762	1.87238	1.74679

## Sheet: Figure 3a
Repetition number	Only 1 visit is known	3 visits are known	Time between visits	Time to prediction	Age at prediction	Male	Low education	High education	APOE-ε4 heterozygote	APOE-ε4 homozygote	From J-ADNI	From PHARMACOG	Visits without MRI	Visits without CSF biomarkers	Visits without Amyloid PET	Visits without Tau PET
0	0.13813	0.00663753	0.18237	0.814517	-0.300572	0.0862818	0.292265	-0.132945	-0.0692388	-0.0154257	-0.575521	-1.26162	0.152161	-0.117933	0.918014	-0.0279969
1	0.103357	-0.386158	-0.00450629	0.770976	-0.312851	0.118267	0.474353	-0.225221	-0.0681059	0.182945	-0.841651	-1.48335	0.174328	0.212766	0.753774	0.19383
2	0.221916	0.186328	-0.0317216	0.781029	-0.315781	0.117603	0.413491	-0.103525	-0.0343111	-0.224284	-0.808025	-1.52102	0.146028	0.0510139	0.246185	0.329915
3	0.287296	0.409985	-0.113894	0.748666	-0.335465	0.229096	-0.0408744	-0.326953	-0.0305619	0.077678	-0.767675	-1.55765	0.214714	-0.115814	0.542996	0.400311
4	0.189927	-0.217684	0.233941	0.853427	-0.360219	-0.049444	0.0281309	-0.103686	-0.0421797	-0.0801145	-0.316428	-1.00214	0.501804	-0.0919301	0.506704	0.476308
5	0.554211	-0.162617	0.017081	0.741731	-0.307815	0.233721	-0.0500335	-0.180445	-0.120609	-0.0294058	-0.739604	-1.63946	0.0219896	-0.00597292	0.740384	0.326965
6	0.424724	0.142571	0.0166435	0.852229	-0.319913	0.0958721	0.0200935	-0.275659	-0.10869	0.104758	-0.806297	-1.01408	0.2176	0.242369	0.760079	0.0615528
7	0.318632	0.231264	0.0306205	0.752823	-0.38611	0.166279	0.215353	-0.103544	-0.155118	-0.260046	-0.609128	-0.823683	0.244661	0.348585	0.494504	0.412725
8	-0.0669797	-0.216556	-0.188345	0.804023	-0.301634	0.0870144	0.183131	-0.193681	-0.0219367	0.0494287	-0.797027	-0.946852	0.239971	0.220358	0.610706	0.0878539
9	0.446023	0.294394	-0.0675019	0.854407	-0.367013	0.125212	0.135524	-0.212844	-0.0628796	-0.0252972	-0.553838	-1.41575	0.330651	0.236709	0.428337	0.218868
10	0.184617	-0.226824	0.0441811	0.783826	-0.303221	0.114462	0.215668	-0.158829	0.102634	0.394744	-0.969299	-1.16554	0.0969117	0.0927524	0.835144	0.308678
11	0.0430137	-0.0793268	-0.257034	0.798892	-0.201546	0.114502	-0.247392	-0.197933	-0.100622	0.246573	-0.657745	-1.04424	0.371305	0.202811	0.315161	0.266838
12	0.162019	0.233035	0.186035	0.880327	-0.360155	0.184105	-0.116551	-0.357831	0.0617182	0.0559542	-0.590812	-0.905133	0.102829	-0.126095	0.823719	0.251754
13	0.365885	0.57859	0.0886434	0.85286	-0.310701	0.153602	-0.128916	-0.17472	0.028825	0.119915	-0.479892	-1.31074	0.245127	0.0431908	0.561935	0.190585
14	0.162257	0.251682	0.290107	0.712279	-0.365074	0.138699	0.334335	-0.211812	0.0436619	0.293961	-0.519875	-1.08247	0.261841	-0.00937908	0.572219	0.232862
15	0.455397	0.119137	-0.0140604	0.754672	-0.335893	-0.00315842	0.298602	-0.107672	0.0624004	0.306398	-0.817285	-1.47985	0.294513	0.0535633	0.827231	-0.0160296
16	-0.00422212	-0.128378	-0.243959	0.665591	-0.269439	0.165449	-0.0243121	-0.178987	-0.0186216	0.105848	-0.513126	-0.768678	0.489839	0.256122	0.454654	0.0937052
17	0.154809	-0.0690149	-0.0215081	0.802752	-0.305456	0.14117	0.0319815	-0.228073	-0.247567	0.124788	-0.622708	-1.22209	0.25464	-0.0574288	0.296323	0.260229
18	0.35422	-0.0513746	0.029075	0.827145	-0.331448	0.066926	0.235363	-0.284576	-0.0790933	0.0170792	-0.520943	-1.34673	0.085309	0.0218278	0.583082	0.283062
19	0.6086	0.0964107	0.0419332	0.841673	-0.320712	0.343321	0.364628	-0.358519	-0.148521	-0.097374	-0.610612	-1.18383	0.161458	0.265492	0.775209	0.0844479
20	0.428605	-0.394276	-0.0190863	0.715603	-0.215051	0.0479321	0.0709107	-0.134135	-0.0319779	0.232905	-0.490244	-0.571486	0.372648	0.304818	0.28636	0.521302
21	0.343371	-0.130256	0.15049	0.930147	-0.307251	0.135255	0.321165	-0.287979	-0.0763965	-0.155538	-0.628776	-1.42559	-0.121057	0.0206442	0.868359	0.242519
22	0.111629	-0.364432	-0.017254	0.801927	-0.366214	0.132373	0.293201	-0.227721	-0.145282	-0.04847	-0.58966	-1.02919	0.342809	0.0432679	0.263477	0.257123
23	0.277174	-0.0161486	-0.292549	0.835379	-0.353117	0.081031	0.301358	-0.181969	-0.147257	0.202811	-1.02747	-1.35064	0.241867	0.0988118	0.728134	0.0654977
24	0.381348	-0.324883	0.102977	0.905803	-0.328502	0.12053	-0.00444075	-0.209787	-0.130647	0.00028689	-0.315069	-1.14354	0.324738	0.077082	0.671104	0.145907
25	0.340939	0.162836	-0.0407362	0.790598	-0.388064	0.288423	0.29684	-0.324261	-0.234166	-0.285791	-0.388229	-1.21447	0.539053	0.266617	0.172105	0.263862
26	0.287661	-0.343725	0.013398	0.817354	-0.358299	0.0149311	0.230367	-0.281083	-0.10522	0.189486	-0.359967	-0.639348	0.523321	0.159028	0.383864	0.194861
27	0.282699	0.103652	0.0509418	0.718906	-0.253825	0.197086	0.249912	-0.14562	-0.259774	-0.26276	-0.680449	-0.892463	0.228053	0.418374	0.524408	0.184421
28	0.238825	-0.00817449	-0.0428442	0.820084	-0.421735	0.222837	0.521157	-0.294537	-0.0926526	0.0968433	-0.680239	-1.22167	0.345665	0.195872	0.654017	0.38555
29	0.262249	-0.151165	-0.038796	0.802305	-0.308411	0.0807942	0.121642	-0.0323549	-0.0184176	0.153978	-0.355314	-0.596258	0.496828	0.146153	0.1418	0.364697
30	0.549222	-0.0652845	-0.0429573	0.724032	-0.235506	0.148486	0.298519	-0.316662	0.0149733	0.289017	-0.857374	-1.68162	0.166263	0.0525905	0.429591	0.402001
31	0.0970834	-0.134002	-0.203424	0.783714	-0.323836	0.0478432	0.304113	-0.0829811	-0.168742	-0.0924528	-0.745054	-1.04449	0.286339	0.406124	0.381803	0.125358
32	0.0320388	-0.26974	-0.0191229	0.729129	-0.385263	0.0895084	-0.0992023	-0.0858634	-0.0846111	-0.376232	-0.600224	-1.24619	0.348936	0.179569	0.26085	0.565712
33	0.0923406	-0.437512	-0.140954	0.858597	-0.294878	0.0847732	0.173491	-0.246354	0.0476718	0.272997	-0.442126	-1.0623	0.390197	0.232556	0.177599	0.149494
34	0.0341149	-0.0918807	0.0473122	0.813159	-0.406276	0.157029	0.415845	-0.369483	0.00159131	0.229299	-0.328386	-1.4375	0.577868	0.168859	0.0385176	0.328679
35	0.331283	-0.567913	-0.00565848	0.7741	-0.405265	0.0541847	0.388431	-0.247023	-0.312171	-0.248503	-0.881637	-1.58373	0.226243	0.342659	0.628519	0.271902
36	0.361002	-0.408904	0.0559336	0.812774	-0.348492	0.178663	-0.0233104	-0.446356	-0.114324	-0.0741662	-0.639291	-0.912085	0.248307	0.189948	0.550797	0.176639
37	0.124608	-0.399519	-0.126583	0.822726	-0.294532	0.233945	0.252236	-0.244537	0.0767474	-0.00147658	-0.755659	-1.10348	0.202029	-0.0879645	0.455238	0.208894
38	0.13018	-0.493213	0.12452	0.684347	-0.384977	0.138034	0.0490508	-0.22366	-0.133556	-0.201207	-0.36686	-1.11921	0.446409	0.434024	0.306256	0.400682
39	0.100488	-0.0229245	0.161041	0.867771	-0.348425	0.0177995	0.0753022	-0.182143	-0.0279377	-0.0336476	-0.43215	-1.02783	0.146483	-0.0287274	0.946514	-0.336001
40	0.325074	-0.100842	-0.134146	0.758353	-0.303087	0.0381305	0.0241675	-0.210374	0.0389844	0.147442	-0.925186	-1.59223	-0.00114498	0.0529067	0.981813	0.256242
41	0.377408	-0.137624	0.0865792	0.850894	-0.339426	0.0531877	-0.124566	-0.198795	-0.0978122	0.0687526	-0.338343	-1.2971	0.270157	0.104869	0.578309	0.248572
42	0.255945	-0.0233847	-0.0989509	0.797154	-0.414095	0.128108	-0.202206	-0.359647	-0.0755438	-0.109158	-0.509928	-0.919549	0.558725	0.314329	0.342273	0.00364193
43	0.176005	-0.401068	-0.0427234	0.768659	-0.317691	0.0560953	-0.0374426	-0.172291	-0.23819	-0.0620203	-0.82915	-0.944978	0.119471	0.582672	0.487341	0.208044
44	0.429065	-0.0840063	-0.1281	0.847378	-0.37462	0.0397586	0.195863	-0.310604	-0.0162388	0.05126	-0.65931	-0.903485	0.380316	0.173628	0.370034	0.364365
45	0.321387	-0.295355	-0.0286113	0.79436	-0.292598	0.063111	0.0482394	-0.253185	-0.0803761	-0.241385	-0.80669	-1.39264	0.0864318	0.34903	0.61406	0.31078
46	0.364995	-0.114364	-0.011538	0.735807	-0.3196	-0.00474502	0.327394	-0.168517	-0.0214225	0.284585	-0.54546	-0.845896	0.481283	0.412386	0.395755	0.214196
47	0.322904	-0.83057	-0.115595	0.771171	-0.306779	0.0733668	0.287726	-0.12138	0.0105534	0.150549	-0.502063	-1.61403	0.396745	0.0826702	0.721	-0.00136519
48	0.459634	-0.221044	0.0712805	0.806806	-0.243091	0.0300529	0.342531	-0.106915	-0.0134977	0.0199614	-0.498596	-1.04723	0.254852	0.255991	0.520135	0.391972
49	0.492498	-0.251991	0.166195	0.789293	-0.309795	-0.048072	-0.0421958	-0.278165	0.136555	0.204726	-0.56621	-0.838925	0.105924	0.146298	0.501641	0.508079
50	0.147886	-0.200632	-0.15002	0.793839	-0.225161	0.0526079	-0.166141	-0.293095	-0.109735	0.0324885	-0.737565	-1.28382	0.346405	0.298724	0.364315	-0.00330013
51	0.395674	-0.00410163	-0.108586	0.810319	-0.358358	0.0954065	0.12269	-0.229729	0.0460532	0.0223036	-0.818907	-1.02735	0.12829	0.19539	0.662637	0.40642
52	0.550229	0.379015	-0.188448	0.787407	-0.263598	0.0745619	0.190051	-0.18461	0.0765617	0.291559	-0.807325	-1.53917	-0.00761937	0.311067	0.65872	0.252356
53	0.460676	-0.0784412	-0.109207	0.773428	-0.345219	0.204013	-0.0228704	-0.176853	-0.215992	0.104992	-0.740387	-1.2588	0.180016	0.241702	0.478884	0.216195
54	0.398341	-0.219277	-3.14054e-05	0.825561	-0.319029	0.145091	0.162307	-0.228946	-0.151431	0.0927612	-0.544632	-0.992256	0.335689	0.191247	0.830829	-0.258166
55	0.323367	-0.161156	-0.218461	0.872455	-0.340379	0.075172	0.119618	-0.264659	-0.097556	-0.2709	-0.575206	-0.508814	0.364877	0.419115	0.343016	0.0912327
56	0.0152175	-0.237996	0.151791	0.778759	-0.401242	-0.105135	0.22565	-0.17818	0.105608	-0.0854342	-0.499571	-0.729193	0.340113	0.37628	0.564827	0.0856047
57	0.021045	-0.0528286	0.0606281	0.810764	-0.369785	0.0720889	0.0502937	-0.26949	0.0131938	0.0852034	-0.538914	-0.901031	0.27974	0.371676	0.57236	-0.0513522
58	0.0743529	0.107037	-0.0771382	0.716874	-0.2799	0.114026	0.0310616	-0.115808	-0.165657	0.0308202	-0.642853	-0.840779	0.343046	0.186877	0.26188	0.366007
59	-0.100539	0.161952	-0.237671	0.776985	-0.349952	0.0709268	0.381963	-0.134315	-0.185213	-0.0497488	-0.851256	-1.71697	0.270189	-0.024263	0.472791	0.0901197
60	0.110594	0.19788	0.0811177	0.803453	-0.348404	0.138119	0.373888	-0.186118	-0.117807	0.047535	-0.88736	-1.30377	0.0222445	-0.0458434	0.6772	0.286463
61	-0.117651	-0.631639	0.177751	0.789016	-0.318004	0.207782	0.11656	-0.142928	-0.119908	0.323002	-0.752641	-0.869235	0.21483	0.136806	0.558991	0.149563
62	0.322046	-0.0883554	0.0167148	0.780651	-0.333799	0.199478	0.0358432	-0.294295	-0.116505	-0.0509448	-0.413364	-1.04711	0.348837	0.323152	0.144903	0.60343
63	0.462874	-0.130473	0.0392367	0.715721	-0.333412	0.036669	0.0559301	-0.192241	-0.0128659	-0.0909471	-0.482622	-1.06483	0.398968	0.26753	0.623405	0.148203
64	0.510925	0.056957	0.18693	0.758834	-0.343784	0.0215915	-0.0128807	-0.151008	-0.115698	-0.137638	-0.939663	-1.02181	-0.058997	-0.146678	1.09602	0.286112
65	0.0590929	-0.0556548	0.2289	0.833301	-0.429397	0.138789	0.170031	-0.27291	-0.126652	0.068564	-0.545002	-0.78822	0.245676	0.107046	0.884638	-0.206738
66	0.474281	0.210529	0.0172881	0.937224	-0.33635	0.215544	0.174407	-0.228188	0.0548841	0.0055426	-0.739023	-0.745694	0.0776846	0.189015	0.772141	0.188005
67	0.493987	0.0234184	0.209395	0.868427	-0.368368	0.0802131	0.322368	-0.380615	-0.0910877	0.00219591	-0.466158	-1.26307	0.215808	0.0202949	0.639471	0.346567
68	0.295651	-0.112692	-0.173738	0.828798	-0.263003	-0.0970793	0.359685	-0.205571	-0.0932254	0.158926	-0.466864	-1.30433	0.52084	0.411212	0.155759	-0.0134629
69	0.116896	-0.219616	-0.169313	0.865383	-0.398298	0.155677	0.0123494	-0.214291	-0.0304781	-0.088514	-0.735432	-1.03957	0.397634	-0.0161325	0.536171	0.240484
70	0.367335	-0.0911918	-0.00286979	0.866482	-0.278141	0.0679359	-0.152363	-0.264022	-0.269167	-0.0639184	-0.69842	-1.21626	0.228893	-0.0361737	0.693861	0.273371
71	0.250461	-0.0126947	-0.0753008	0.813191	-0.328453	0.045784	0.303233	-0.252754	-0.00399769	0.227011	-0.397927	-0.772883	0.533802	0.10491	0.252883	0.206903
72	0.309191	0.00734433	-0.0554334	0.82958	-0.301813	0.123692	0.273568	-0.195536	-0.0826401	0.236054	-0.582202	-1.48423	0.203979	0.199722	0.317307	0.397565
73	0.125131	-0.54752	0.0970806	0.81997	-0.342131	0.0665553	0.0883049	-0.292597	0.0199496	-0.0437679	-0.743012	-0.896573	0.210218	0.353639	0.603193	0.152347
74	0.0732172	-0.263366	-0.0459993	0.750693	-0.347449	0.131244	0.0689928	-0.11359	-0.136023	0.136439	-0.653592	-0.865002	0.333159	0.0440111	0.267821	0.267159
75	0.156209	-0.402241	-0.0490605	0.921498	-0.318815	-0.0467547	0.324047	-0.122801	-0.181058	0.0389166	-0.603748	-1.24339	0.285549	-0.00742039	0.424512	0.191509
76	0.61104	-0.354566	0.100795	0.828237	-0.29519	0.131287	0.148259	-0.150031	-0.0647954	0.191944	-0.574969	-1.02506	0.191008	-0.0832449	0.777717	0.176945
77	0.0543267	-0.727327	0.0962844	0.781594	-0.270374	0.196305	0.164957	-0.174373	0.0565421	0.167614	-0.409767	-0.896804	0.343336	0.0753353	0.248126	0.279111
78	0.354094	-0.560188	0.0113652	0.810118	-0.316999	0.129303	0.274991	-0.127884	-0.0954161	0.0494148	-0.350572	-0.889285	0.386626	0.302518	0.47425	0.17182
79	0.410311	-0.308415	0.0826918	0.816723	-0.338627	0.0642445	0.605157	-0.0628895	-0.0739157	0.150093	-0.450805	-0.534938	0.437412	-0.0115391	0.427833	0.0894786
80	0.20199	-0.365401	-0.222458	0.879706	-0.31585	0.0660183	0.0653594	-0.242521	0.171224	0.197673	-0.845359	-1.22995	0.156485	0.211339	0.538136	0.0666604
81	0.10236	-0.388618	0.218949	0.76248	-0.355494	-0.0237284	-0.273091	-0.177371	-0.115311	-0.147982	-0.40299	-0.947074	0.2794	0.0376213	0.773172	0.177134
82	0.709512	0.526545	0.219827	0.826149	-0.281809	-0.0331099	0.390645	-0.233391	-0.015872	-0.0190895	-0.30106	-1.14071	0.265221	-0.0037933	0.255811	0.507092
83	0.638809	-0.588185	-0.209812	0.792932	-0.238681	0.0326587	0.0769145	-0.0378807	-0.078306	-0.0535203	-1.04493	-1.18123	0.124614	0.171869	0.498711	0.403128
84	0.607738	-0.0723347	-0.00167672	0.849012	-0.39826	0.203385	0.0964622	-0.298646	-0.119772	0.0143865	-0.491781	-1.48103	0.550078	0.132889	0.41051	0.150947
85	0.456454	-0.0759717	-0.0857141	0.817111	-0.330563	0.14643	0.083287	-0.179513	0.0384358	-0.0771629	-0.632696	-0.81908	0.350538	0.292614	0.357684	0.0011772
86	0.537413	0.10906	0.154499	0.797043	-0.362605	0.103898	0.359069	-0.0913261	-0.0761582	0.0225424	-0.291098	-1.3335	0.492238	0.128284	0.467659	0.132704
87	0.131876	-0.167113	0.0741065	0.771358	-0.326	0.0973187	0.304674	-0.111249	0.0421205	-0.0391251	-0.632899	-0.751639	0.200472	0.117481	0.688967	0.170893
88	0.43636	0.0478384	-0.126048	0.860304	-0.266548	0.193727	0.488696	-0.118331	-0.00160184	-0.176886	-0.624543	-1.11125	0.293677	0.083462	0.603648	0.232789
89	0.347369	-0.243631	-0.223017	0.783952	-0.291483	0.00342414	0.223796	-0.190248	-0.115335	0.0563845	-0.752762	-1.3882	0.333236	0.421284	0.471628	-0.0294583
90	0.413697	0.325439	-0.0386743	0.785335	-0.392343	0.0114909	-0.097851	-0.281122	-0.0146823	0.0985168	-0.682128	-1.25018	0.263244	0.168135	0.592411	0.216175
91	0.463347	-0.284254	-0.0717503	0.722215	-0.320498	0.0823558	0.280064	-0.270582	-0.0616512	0.0715739	-0.743834	-1.63464	0.0815061	0.597831	0.52898	0.238204
92	0.354478	-0.318222	0.0867662	0.76338	-0.382307	0.0845103	-0.352984	-0.203929	-0.0584081	-0.283296	-0.740984	-0.785244	0.0313776	0.26079	0.859569	0.316541
93	0.287711	-0.754008	0.0808215	0.792472	-0.225452	0.159496	-0.0645097	-0.186297	-0.151145	-0.0870078	-0.522869	-0.963638	0.199284	0.051636	0.444535	0.368047
94	0.263795	-0.0985375	-0.0435367	0.765147	-0.379776	0.112319	0.142155	-0.340713	-0.0592436	0.0737907	-0.561861	-1.32413	0.325071	0.0244046	0.61073	0.23703
95	0.462722	-0.431341	-0.0206825	0.857351	-0.414954	0.138638	0.392448	-0.286901	-0.128469	-0.250057	-0.719804	-1.78079	0.0761674	0.0797187	1.05682	-0.126076
96	0.372504	0.0266204	-0.126042	0.775361	-0.308176	0.2015	-0.116378	-0.289742	-0.00133321	0.175426	-0.65256	-1.11262	0.350861	0.0542867	0.199904	0.346774
97	0.466135	-0.377465	0.158051	0.933585	-0.399642	0.0255501	0.143326	-0.177456	-0.0515448	-0.123248	-0.796117	-1.29825	0.0509539	0.0545907	1.23804	-0.164805
98	0.203823	0.325378	-0.0184894	0.812711	-0.309208	0.0166789	0.203954	-0.212989	0.0604827	0.25778	-0.846703	-0.856532	0.0980602	-0.1834	0.895534	0.0414038
99	0.509422	-0.0210334	-0.131218	0.756033	-0.339866	0.0339715	0.0932349	-0.211504	-0.0151706	-0.195757	-0.91039	-1.24489	0.255949	0.415412	0.587449	0.154724

## Sheet: Figure 3b
Repetition number	A-T-N-C-	A*T*N*C-	A+T-N-C-	A+T+N-C-	A+T+N+C-	A*T*N*C~	A*T*N*C+	A+T+N+C+	A+[T- or N-]C[~ or +]	A-T+ *	A-T-N+C-	A-T*N*C[~ or +]
0	-3.26557	-2.52544	-2.74908	-2.85513	-1.81779	0.0291867	1.78192	2.82775	-1.71705	-1.99473	-2.41951	-1.3845
1	-3.01991	-2.48759	-2.93079	-2.94488	-1.8847	-0.315546	1.7046	1.98633	-1.57142	-1.94894	-1.91441	-1.7268
2	-3.57459	-2.59463	-3.08003	-3.05498	-2.42457	0.0638892	1.48625	1.96874	-1.72794	-2.29078	-2.16377	-1.95191
3	-3.25488	-2.55814	-3.08293	-2.52269	-1.71278	-0.264551	1.79559	2.07673	-1.85788	-2.12192	-2.09772	-1.86552
4	-3.44164	-2.7824	-2.97459	-3.16184	-2.51688	-0.412735	2.07667	1.43044	-1.82213	-2.40128	-1.65665	-1.81882
5	-3.38523	-2.5965	-2.77665	-2.76652	-2.30668	-0.298509	1.91693	1.55114	-1.66668	-2.07363	-2.83431	-1.75265
6	-3.51772	-2.96287	-3.1697	-2.97927	-2.4747	-0.427292	2.19732	1.47476	-1.74905	-2.44218	-2.80411	-1.97033
7	-3.32157	-2.85522	-3.01714	-2.77693	-2.18827	-0.213629	1.6097	1.91124	-1.80439	-2.2784	-2.33855	-1.87906
8	-3.18913	-2.63193	-2.87447	-2.76757	-1.98513	-0.257095	1.911	2.33013	-1.80304	-1.83288	-2.66065	-1.72178
9	-3.28715	-2.63099	-2.54588	-2.50368	-1.52286	-0.232494	2.42418	1.95443	-1.6856	-2.08714	-2.36131	-1.77498
10	-3.03218	-2.34079	-2.55985	-2.45185	-1.58093	0.0183657	1.94781	2.34003	-1.73055	-1.84159	-1.55643	-1.4037
11	-3.24023	-2.5708	-2.70164	-2.36279	-2.48029	-0.369551	2.19455	1.68404	-1.69787	-1.70454	-2.29889	-1.37879
12	-3.11355	-2.47633	-2.6446	-2.72609	-1.90086	0.0222746	1.53595	1.70776	-1.68713	-1.90291	-2.71342	-1.72748
13	-3.33528	-2.73251	-3.14716	-2.86807	-2.1732	-0.397126	2.00001	1.72942	-1.90224	-2.24727	-2.76482	-1.71914
14	-3.43536	-2.6273	-3.22266	-2.80469	-2.59504	-0.376582	1.54564	1.79069	-2.07597	-2.26286	-2.94171	-2.04053
15	-3.35445	-2.46143	-2.8908	-2.75727	-2.12049	-0.324412	1.38869	1.48963	-1.75147	-2.3003	-2.03787	-1.64732
16	-3.17627	-2.91083	-3.10936	-2.62195	-2.65869	-0.735189	1.54722	2.11699	-1.87345	-2.31082	-2.8853	-1.6781
17	-3.60799	-2.73528	-2.96727	-2.77207	-2.42804	0.0205624	2.09331	2.51164	-1.86374	-2.27337	-2.07839	-1.92644
18	-3.49133	-2.89237	-3.20187	-3.01144	-2.4957	-0.576171	1.62907	1.44824	-2.13658	-2.53748	-2.57476	-2.00979
19	-3.21276	-2.66399	-2.95219	-2.51	-2.34252	-0.447034	2.54093	2.25707	-1.6583	-1.89151	-2.41123	-1.73386
20	-3.17834	-2.46674	-2.94839	-3.10811	-1.69303	-0.398914	1.53554	1.98519	-1.66829	-2.13094	-2.22996	-1.70573
21	-3.5858	-2.84158	-3.00872	-2.67101	-1.81175	-0.0948907	1.50201	2.20082	-1.96425	-2.1188	-2.5081	-1.94069
22	-3.59193	-2.68362	-3.23969	-2.92725	-2.5254	-0.163396	1.30312	1.7957	-2.10731	-2.21019	-2.60525	-2.08741
23	-3.43893	-2.55411	-3.11604	-2.86121	-2.24857	-0.148231	1.28545	1.95077	-1.82539	-2.18976	-2.57495	-2.12082
24	-3.33047	-2.60349	-2.70615	-3.01958	-2.31154	-0.192382	1.83564	3.05366	-1.74595	-2.11923	-2.79206	-1.73973
25	-3.40773	-2.87036	-2.77614	-2.52649	-2.38717	-0.453964	1.66673	1.97912	-1.67042	-2.39264	-2.35797	-2.03444
26	-3.42106	-2.85569	-3.07218	-2.92957	-2.001	-0.141133	1.32912	2.06994	-2.0044	-2.18042	-2.18336	-1.64456
27	-3.40394	-2.83039	-2.95883	-2.94056	-2.18653	-0.463875	1.92846	2.26998	-1.79144	-2.02564	-2.3881	-1.72736
28	-3.46999	-2.96294	-3.04838	-2.90549	-1.64041	-0.298412	0.973413	1.53538	-1.69762	-2.24502	-2.22632	-1.9789
29	-3.2255	-2.6933	-2.96624	-2.45659	-2.22784	-0.443124	2.15552	2.41639	-1.90324	-2.3718	-2.2045	-1.88087
30	-3.31193	-2.84608	-3.08428	-2.34119	-1.71142	-0.19181	1.67059	1.36501	-1.93195	-2.31955	-2.61215	-1.84309
31	-3.31197	-2.66576	-2.9005	-2.75795	-2.61281	-0.321856	1.89963	2.58541	-1.70742	-1.98544	-2.77256	-1.68689
32	-3.47756	-2.68361	-2.96679	-2.81161	-1.72658	-0.314972	1.96556	1.82002	-1.516	-2.12553	-2.31115	-1.78927
33	-3.52053	-2.91585	-2.90257	-2.98569	-2.22808	-0.547462	1.94384	0.860631	-1.95766	-2.32835	-2.72376	-1.8617
34	-3.28834	-2.71252	-3.1375	-2.70337	-1.94041	-0.149583	1.47967	2.68065	-1.89697	-2.37618	-2.61738	-1.91708
35	-3.83525	-3.23357	-3.72392	-2.90724	-3.15045	-0.801419	0.571153	0.806312	-2.21341	-2.5084	-3.06578	-2.37147
36	-3.45056	-2.64332	-3.19133	-2.80155	-2.09545	-0.295831	1.78634	1.80122	-1.7805	-2.5371	-2.66128	-2.04391
37	-3.36317	-2.55627	-2.9267	-2.60278	-1.5808	-0.00231875	2.27475	1.74365	-1.86039	-2.33321	-2.75696	-1.66811
38	-3.33667	-3.00878	-3.03806	-2.90761	-2.34698	-0.653316	0.941126	1.299	-1.74889	-2.1223	-2.82652	-1.98568
39	-3.58592	-2.93052	-3.16993	-2.87595	-1.99335	-0.433681	1.84815	1.60199	-2.07489	-2.40895	-2.85815	-1.79784
40	-3.25696	-2.67442	-3.03747	-2.91256	-2.0584	-0.428391	1.66128	1.1148	-1.95857	-1.98709	-2.44183	-1.77212
41	-3.2965	-2.59052	-3.22895	-3.07333	-2.30692	-0.309879	1.62209	1.80167	-1.59895	-2.04022	-2.6803	-1.7488
42	-3.56793	-2.9772	-3.26813	-3.26577	-2.74766	-0.755361	1.33532	1.58381	-2.01718	-2.46379	-2.64453	-2.1026
43	-3.60032	-2.79088	-3.02959	-2.89643	-1.94873	-0.431245	1.5194	1.44814	-2.04677	-2.23395	-2.63318	-2.10376
44	-3.40284	-2.68851	-3.02389	-2.60796	-2.46925	-0.390148	1.7369	1.60603	-1.77228	-2.2132	-2.46151	-1.94636
45	-3.37036	-2.5872	-2.95528	-2.75287	-1.7472	-0.485914	2.1608	2.15074	-1.64533	-1.96142	-1.90148	-1.76422
46	-3.12809	-2.5868	-2.59068	-2.37392	-1.67812	-0.519229	1.41396	1.90665	-1.68604	-1.93875	-2.68316	-1.60913
47	-3.34861	-2.52923	-2.67053	-2.93426	-2.50494	-0.398567	1.65268	1.0331	-1.92907	-2.04325	-2.62354	-1.63014
48	-3.16501	-2.65874	-2.93767	-2.87985	-1.94827	-0.397035	2.03136	2.43453	-1.55837	-2.1185	-1.87689	-1.45645
49	-2.96219	-2.41766	-2.50519	-2.77661	-1.45637	0.0912303	1.5971	3.07451	-1.58354	-1.66946	-2.195	-1.11632
50	-3.31082	-2.58922	-2.7716	-3.19618	-2.54917	-0.168348	1.42031	2.66752	-1.68935	-2.04558	-1.98768	-1.68685
51	-3.3259	-2.77477	-3.06598	-2.57231	-2.99949	-0.521078	1.67402	1.68871	-1.94944	-2.43452	-2.48378	-1.84636
52	-3.63247	-2.94278	-3.48108	-3.33666	-1.55804	-0.643598	1.60928	1.20573	-2.02285	-2.28639	-2.73117	-1.9347
53	-3.20171	-2.62263	-2.83215	-2.38955	-2.03727	-0.309305	2.682	2.71405	-1.41627	-2.14794	-2.30771	-1.59023
54	-3.70367	-2.974	-3.09192	-2.82641	-2.7191	-0.597957	1.33776	1.26736	-2.01993	-2.32497	-2.88867	-1.91546
55	-3.42486	-3.06354	-2.9086	-3.20067	-2.22517	-0.381448	1.59703	1.76436	-1.80081	-2.18521	-2.65662	-1.85316
56	-3.58802	-3.04515	-3.47625	-3.35316	-2.47085	-0.642881	1.64831	0.82092	-1.82084	-2.30396	-2.4879	-2.1097
57	-3.0696	-2.58399	-2.53412	-2.70334	-1.81039	-0.224319	2.20039	2.59615	-1.63783	-1.89217	-2.52572	-1.69475
58	-3.53959	-2.82596	-3.27032	-3.3279	-2.36907	-0.414368	1.77855	1.1877	-1.7802	-2.4115	-2.64688	-2.05989
59	-3.52627	-2.40508	-2.97872	-2.74329	-2.88728	0.0657168	1.91863	2.39816	-1.59242	-2.01351	-2.41464	-1.70548
60	-3.37618	-2.42765	-2.7308	-2.30036	-2.21084	0.00385529	2.28847	2.19461	-1.79685	-2.12262	-2.65997	-1.81455
61	-3.54218	-2.67719	-3.06986	-2.75547	-2.82368	-0.267751	2.00791	1.70276	-2.01919	-2.39044	-2.844	-2.06867
62	-2.99245	-2.45905	-2.58233	-2.74177	-1.38749	-0.164912	2.17153	2.66764	-1.66946	-1.98253	-2.06921	-1.54254
63	-3.2817	-2.84259	-2.88068	-2.78622	-2.41573	-0.473284	1.67863	2.0978	-1.59388	-1.9914	-2.48976	-1.7932
64	-3.44693	-2.66079	-3.22557	-3.22071	-2.62226	-0.171269	1.62553	1.73227	-1.90288	-1.93096	-2.27745	-2.17839
65	-3.58457	-2.81016	-3.1761	-2.80415	-2.59988	-0.259456	1.34325	1.67766	-1.95828	-2.21433	-2.60163	-1.87862
66	-3.27191	-2.6958	-3.12435	-3.49941	-1.90851	-0.372883	1.91177	1.6054	-1.82934	-2.31276	-2.16712	-1.67084
67	-3.48108	-2.7625	-3.07547	-2.8662	-2.21768	-0.399892	2.1121	2.37661	-1.71811	-2.12018	-2.10074	-1.63759
68	-3.54278	-2.94318	-3.39331	-2.80655	-2.72623	-0.526601	1.19367	1.2659	-2.00013	-2.51516	-2.70008	-2.10403
69	-3.32894	-2.4562	-2.86098	-3.23642	-2.21938	-0.236029	1.71503	2.20718	-1.56895	-2.03347	-2.4081	-1.80927
70	-3.51693	-2.52913	-2.96863	-3.09932	-2.16105	-0.277937	2.63363	2.45816	-1.85308	-2.15557	-2.70591	-2.00179
71	-3.2546	-2.54691	-3.06262	-2.59425	-2.18558	-0.251973	1.94723	2.18193	-1.84809	-2.14617	-2.25813	-1.72821
72	-3.34095	-2.77553	-2.80955	-2.87871	-2.34874	-0.304486	1.7073	1.63131	-1.68404	-2.14994	-2.61093	-1.84349
73	-3.44999	-2.81689	-3.03904	-2.61715	-2.5827	-0.324295	1.14236	1.71439	-1.94207	-2.30605	-2.49962	-1.82782
74	-3.42277	-2.72045	-3.05509	-2.70105	-2.55453	-0.264156	1.96185	1.7938	-1.96559	-2.31592	-2.62437	-1.7895
75	-3.62621	-2.78278	-3.14523	-3.27516	-2.48215	-0.332247	1.76021	1.89141	-1.96416	-2.39608	-2.46535	-2.04344
76	-3.36004	-2.45314	-3.07086	-2.58155	-2.45889	-0.0436466	1.91083	1.91828	-1.65631	-2.08364	-2.0686	-1.54282
77	-3.22398	-2.71028	-2.86125	-2.80235	-2.3418	-0.248888	1.81222	1.00486	-1.77572	-1.82836	-2.73573	-1.54449
78	-3.3198	-2.78509	-2.74067	-2.72191	-2.21163	-0.322377	1.56057	1.90295	-1.74395	-2.2265	-2.48745	-1.81016
79	-3.45337	-2.66704	-2.89354	-3.22678	-2.64728	-0.283044	1.56094	1.97119	-1.77248	-2.36758	-2.37451	-1.78931
80	-3.18733	-2.18764	-2.81929	-2.59684	-1.95591	-0.156314	1.85773	2.20958	-1.5976	-1.80891	-2.0328	-1.47944
81	-3.3733	-2.81354	-3.05361	-3.03676	-2.11419	-0.368753	1.73568	1.94205	-1.71316	-2.10867	-2.76762	-1.66643
82	-3.23585	-2.61412	-3.05809	-3.13091	-2.22637	-0.311434	2.26247	1.92312	-1.93097	-2.50904	-2.47115	-1.72935
83	-3.13226	-2.22883	-2.82636	-3.13164	-2.29952	0.348619	1.30507	2.10135	-1.59417	-1.56947	-2.12478	-1.71908
84	-4.05934	-3.22153	-3.4494	-3.09588	-2.56153	-0.937315	1.29245	0.921357	-2.09037	-2.59839	-2.81702	-2.14028
85	-3.21904	-2.49219	-2.82021	-2.80976	-2.24538	-0.135001	1.50815	2.40947	-1.84575	-1.97353	-2.62202	-1.66278
86	-3.52115	-2.82354	-3.00857	-3.2233	-2.1616	-0.536295	2.26183	1.77061	-1.69254	-2.1599	-2.72001	-1.65514
87	-3.06464	-2.42403	-2.90081	-2.6565	-1.64226	-0.101272	1.66866	2.2706	-1.55918	-2.05253	-2.21733	-1.41473
88	-3.3066	-2.74046	-2.84057	-2.99626	-2.46124	-0.263251	1.73585	2.26588	-1.67845	-2.19211	-2.69516	-1.70447
89	-3.629	-3.02469	-3.20096	-2.80339	-2.62448	-0.464027	1.62708	1.16367	-1.7613	-2.32585	-2.7029	-2.10825
90	-3.12799	-2.62158	-2.99626	-2.59737	-1.66674	0.0675447	1.53345	1.52225	-1.79395	-1.872	-2.61017	-1.83494
91	-3.3591	-2.79762	-2.98718	-2.64623	-2.23252	-0.626461	1.36697	1.86917	-1.48612	-1.97785	-2.77367	-1.74664
92	-3.20363	-2.46565	-2.82183	-2.96617	-1.89994	-0.0568048	1.21818	2.60452	-1.55479	-2.28467	-2.18051	-1.60832
93	-3.28241	-2.73047	-2.74601	-3.13859	-2.4238	-0.41476	1.92153	1.76122	-1.9535	-2.13725	-2.88149	-1.76246
94	-3.19412	-2.86239	-2.855	-2.64749	-1.83072	-0.22944	2.15621	1.71791	-1.90533	-2.18428	-2.34989	-1.78988
95	-3.52087	-2.849	-3.04321	-2.93692	-2.22258	-0.532155	1.83175	1.33491	-2.06733	-2.40062	-3.28428	-1.82485
96	-3.26232	-2.6487	-2.72171	-2.55972	-2.21608	-0.183451	1.60167	1.77728	-1.74044	-2.35621	-2.80487	-1.7753
97	-3.3815	-2.65553	-3.02565	-2.72342	-2.18969	-0.189434	2.46296	1.55457	-1.64837	-2.31926	-2.42371	-1.76176
98	-3.32952	-2.39462	-2.99491	-2.5787	-1.91758	-0.240699	1.95291	2.21828	-1.81745	-2.02727	-2.56218	-2.01896
99	-3.06102	-2.40219	-2.85017	-2.42276	-2.54745	0.159298	1.14971	1.95039	-1.56934	-1.91148	-2.25539	-1.52341

## Sheet: Figure 5
		Coordinate	FPR
		Repetition	0	1	2	3	4	5	6	7	8	9	10	11	12	13	14	15	16	17	18	19	20	21	22	23	24	25	26	27	28	29	30	31	32	33	34	35	36	37	38	39	40	41	42	43	44	45	46
Trial	Model	Threshold
Participants at risk of AD onset (MMSE)	AD Course Map	-400	1	1	1	1	1	1	1	1	1	1	1	1	1	1	1	1	1	1	1	1	1	1	1	1	1	1	1	1	1	1	1	1	1	1	1	1	1	1	1	1	1	1	1	1	1	1	1
		-2	0.933333	0.935484	0.892857	0.896552	0.9375	0.896552	0.941176	0.933333	0.928571	0.96875	0.933333	0.875	0.90625	0.9	0.9	0.903226	0.903226	0.90625	0.941176	0.933333	0.909091	0.903226	0.896552	0.939394	0.9375	0.911765	0.9	0.862069	0.90625	0.9	0.851852	0.935484	0.9	0.903226	0.942857	0.9	0.90625	0.931034	0.966667	0.9375	0.862069	0.911765	0.9	0.911765	0.90625	0.9	0.888889
		-1.9	0.9	0.935484	0.892857	0.896552	0.90625	0.862069	0.941176	0.933333	0.928571	0.96875	0.933333	0.875	0.90625	0.866667	0.9	0.903226	0.870968	0.90625	0.941176	0.933333	0.909091	0.903226	0.896552	0.909091	0.90625	0.911765	0.866667	0.862069	0.90625	0.9	0.851852	0.935484	0.9	0.903226	0.942857	0.866667	0.90625	0.931034	0.966667	0.9375	0.862069	0.911765	0.9	0.911765	0.90625	0.9	0.888889
		-1.8	0.9	0.935484	0.892857	0.896552	0.90625	0.862069	0.941176	0.933333	0.928571	0.96875	0.933333	0.875	0.90625	0.866667	0.9	0.903226	0.870968	0.90625	0.941176	0.933333	0.909091	0.903226	0.896552	0.909091	0.90625	0.911765	0.866667	0.862069	0.90625	0.9	0.851852	0.935484	0.9	0.903226	0.942857	0.866667	0.90625	0.931034	0.966667	0.9375	0.862069	0.911765	0.9	0.911765	0.90625	0.9	0.888889
		-1.7	0.9	0.935484	0.892857	0.896552	0.90625	0.862069	0.941176	0.933333	0.928571	0.96875	0.933333	0.875	0.90625	0.866667	0.9	0.903226	0.870968	0.90625	0.941176	0.933333	0.909091	0.903226	0.896552	0.909091	0.90625	0.911765	0.866667	0.862069	0.90625	0.9	0.851852	0.935484	0.9	0.903226	0.942857	0.866667	0.90625	0.931034	0.966667	0.9375	0.862069	0.911765	0.9	0.911765	0.90625	0.9	0.888889
		-1.6	0.866667	0.935484	0.857143	0.896552	0.875	0.862069	0.941176	0.9	0.928571	0.9375	0.933333	0.875	0.875	0.833333	0.9	0.903226	0.83871	0.875	0.941176	0.933333	0.909091	0.870968	0.896552	0.878788	0.875	0.911765	0.866667	0.862069	0.875	0.9	0.851852	0.903226	0.9	0.903226	0.914286	0.866667	0.875	0.931034	0.966667	0.90625	0.827586	0.882353	0.9	0.882353	0.90625	0.866667	0.851852
		-1.5	0.866667	0.903226	0.857143	0.896552	0.84375	0.862069	0.911765	0.9	0.928571	0.90625	0.933333	0.84375	0.84375	0.833333	0.866667	0.870968	0.83871	0.84375	0.911765	0.9	0.909091	0.83871	0.896552	0.878788	0.875	0.882353	0.866667	0.862069	0.875	0.866667	0.814815	0.903226	0.866667	0.870968	0.914286	0.833333	0.875	0.931034	0.966667	0.90625	0.793103	0.852941	0.9	0.882353	0.90625	0.833333	0.814815
		-1.4	0.833333	0.870968	0.857143	0.896552	0.8125	0.862069	0.882353	0.9	0.928571	0.90625	0.933333	0.8125	0.84375	0.833333	0.833333	0.870968	0.83871	0.8125	0.911765	0.9	0.878788	0.83871	0.896552	0.878788	0.84375	0.852941	0.866667	0.862069	0.84375	0.833333	0.814815	0.903226	0.866667	0.83871	0.914286	0.8	0.84375	0.931034	0.966667	0.90625	0.793103	0.852941	0.9	0.882353	0.90625	0.833333	0.814815
		-1.3	0.8	0.870968	0.857143	0.862069	0.75	0.827586	0.823529	0.9	0.892857	0.84375	0.933333	0.78125	0.78125	0.8	0.8	0.870968	0.806452	0.8125	0.882353	0.9	0.848485	0.83871	0.896552	0.848485	0.84375	0.852941	0.866667	0.862069	0.84375	0.8	0.814815	0.870968	0.833333	0.83871	0.885714	0.766667	0.78125	0.896552	0.966667	0.84375	0.793103	0.794118	0.9	0.852941	0.875	0.833333	0.777778
		-1.2	0.8	0.870968	0.857143	0.862069	0.75	0.827586	0.823529	0.9	0.892857	0.84375	0.933333	0.78125	0.78125	0.8	0.8	0.870968	0.806452	0.8125	0.882353	0.9	0.848485	0.83871	0.896552	0.848485	0.84375	0.852941	0.866667	0.862069	0.84375	0.8	0.814815	0.870968	0.833333	0.83871	0.885714	0.766667	0.78125	0.896552	0.966667	0.84375	0.793103	0.794118	0.9	0.852941	0.875	0.833333	0.777778
		-1.1	0.8	0.870968	0.857143	0.862069	0.75	0.827586	0.823529	0.9	0.892857	0.84375	0.933333	0.78125	0.78125	0.8	0.8	0.870968	0.806452	0.8125	0.882353	0.9	0.848485	0.83871	0.896552	0.848485	0.84375	0.852941	0.866667	0.862069	0.84375	0.8	0.814815	0.870968	0.833333	0.83871	0.885714	0.766667	0.78125	0.896552	0.966667	0.84375	0.793103	0.794118	0.9	0.852941	0.875	0.833333	0.777778
		-1	0.733333	0.806452	0.821429	0.793103	0.71875	0.793103	0.794118	0.833333	0.821429	0.78125	0.866667	0.75	0.75	0.766667	0.733333	0.806452	0.741935	0.75	0.852941	0.866667	0.787879	0.774194	0.896552	0.787879	0.8125	0.823529	0.8	0.793103	0.78125	0.766667	0.777778	0.83871	0.8	0.83871	0.828571	0.7	0.75	0.862069	0.9	0.78125	0.758621	0.735294	0.866667	0.794118	0.8125	0.766667	0.740741
		-0.9	0.733333	0.806452	0.821429	0.793103	0.71875	0.793103	0.794118	0.833333	0.821429	0.78125	0.866667	0.75	0.75	0.766667	0.733333	0.806452	0.741935	0.75	0.852941	0.866667	0.787879	0.774194	0.896552	0.787879	0.8125	0.823529	0.8	0.793103	0.78125	0.766667	0.777778	0.83871	0.8	0.83871	0.828571	0.7	0.75	0.862069	0.9	0.78125	0.758621	0.735294	0.866667	0.794118	0.8125	0.766667	0.740741
		-0.8	0.733333	0.774194	0.785714	0.724138	0.6875	0.758621	0.764706	0.8	0.785714	0.75	0.866667	0.71875	0.71875	0.7	0.733333	0.774194	0.709677	0.75	0.823529	0.833333	0.757576	0.774194	0.827586	0.727273	0.78125	0.794118	0.733333	0.758621	0.71875	0.733333	0.777778	0.774194	0.8	0.83871	0.771429	0.7	0.6875	0.827586	0.866667	0.75	0.724138	0.735294	0.8	0.764706	0.78125	0.766667	0.703704
		-0.7	0.733333	0.774194	0.785714	0.724138	0.6875	0.758621	0.764706	0.8	0.785714	0.75	0.866667	0.71875	0.71875	0.7	0.733333	0.774194	0.709677	0.75	0.823529	0.833333	0.757576	0.774194	0.827586	0.727273	0.78125	0.794118	0.733333	0.758621	0.71875	0.733333	0.777778	0.774194	0.8	0.83871	0.771429	0.7	0.6875	0.827586	0.866667	0.75	0.724138	0.735294	0.8	0.764706	0.78125	0.766667	0.703704
		-0.6	0.733333	0.774194	0.785714	0.724138	0.6875	0.758621	0.764706	0.8	0.785714	0.75	0.866667	0.71875	0.71875	0.7	0.733333	0.774194	0.709677	0.75	0.823529	0.833333	0.757576	0.774194	0.827586	0.727273	0.78125	0.794118	0.733333	0.758621	0.71875	0.733333	0.777778	0.774194	0.8	0.83871	0.771429	0.7	0.6875	0.827586	0.866667	0.75	0.724138	0.735294	0.8	0.764706	0.78125	0.766667	0.703704
		-0.5	0.7	0.774194	0.785714	0.689655	0.65625	0.758621	0.735294	0.8	0.785714	0.75	0.833333	0.71875	0.6875	0.7	0.733333	0.741935	0.709677	0.71875	0.794118	0.8	0.757576	0.741935	0.793103	0.727273	0.75	0.764706	0.733333	0.758621	0.71875	0.7	0.777778	0.774194	0.8	0.83871	0.771429	0.666667	0.6875	0.793103	0.833333	0.71875	0.724138	0.705882	0.8	0.735294	0.78125	0.766667	0.703704
		-0.4	0.7	0.741935	0.75	0.655172	0.65625	0.758621	0.705882	0.8	0.785714	0.71875	0.833333	0.71875	0.65625	0.666667	0.733333	0.741935	0.709677	0.71875	0.764706	0.766667	0.757576	0.741935	0.758621	0.69697	0.75	0.735294	0.733333	0.724138	0.71875	0.666667	0.777778	0.741935	0.8	0.83871	0.742857	0.666667	0.65625	0.758621	0.833333	0.71875	0.689655	0.705882	0.8	0.705882	0.75	0.766667	0.666667
		-0.3	0.7	0.709677	0.714286	0.655172	0.65625	0.758621	0.705882	0.8	0.75	0.6875	0.833333	0.6875	0.65625	0.666667	0.733333	0.741935	0.677419	0.71875	0.764706	0.766667	0.727273	0.741935	0.758621	0.69697	0.75	0.735294	0.733333	0.689655	0.6875	0.666667	0.740741	0.741935	0.766667	0.83871	0.714286	0.666667	0.625	0.758621	0.833333	0.71875	0.655172	0.705882	0.8	0.705882	0.75	0.766667	0.62963
		-0.2	0.633333	0.645161	0.714286	0.62069	0.625	0.724138	0.676471	0.733333	0.714286	0.625	0.833333	0.6875	0.625	0.633333	0.7	0.709677	0.645161	0.71875	0.735294	0.766667	0.727273	0.709677	0.758621	0.69697	0.71875	0.705882	0.733333	0.689655	0.65625	0.633333	0.666667	0.709677	0.766667	0.774194	0.685714	0.633333	0.5625	0.724138	0.766667	0.71875	0.655172	0.676471	0.766667	0.676471	0.75	0.733333	0.62963
		-0.1	0.6	0.612903	0.678571	0.62069	0.59375	0.689655	0.676471	0.7	0.678571	0.625	0.8	0.6875	0.625	0.6	0.7	0.677419	0.612903	0.6875	0.676471	0.7	0.69697	0.677419	0.689655	0.636364	0.625	0.647059	0.733333	0.655172	0.625	0.6	0.62963	0.645161	0.7	0.741935	0.657143	0.633333	0.53125	0.655172	0.733333	0.65625	0.586207	0.588235	0.766667	0.617647	0.6875	0.7	0.62963
		0	0.566667	0.580645	0.678571	0.586207	0.59375	0.689655	0.647059	0.666667	0.642857	0.59375	0.733333	0.625	0.59375	0.566667	0.633333	0.645161	0.580645	0.65625	0.647059	0.666667	0.666667	0.645161	0.655172	0.606061	0.59375	0.617647	0.666667	0.62069	0.5625	0.566667	0.592593	0.612903	0.666667	0.709677	0.628571	0.6	0.5	0.655172	0.7	0.625	0.586207	0.588235	0.733333	0.588235	0.65625	0.666667	0.555556
		0.1	0.533333	0.483871	0.571429	0.551724	0.53125	0.62069	0.558824	0.6	0.607143	0.53125	0.666667	0.5625	0.53125	0.466667	0.533333	0.580645	0.483871	0.59375	0.558824	0.566667	0.606061	0.580645	0.551724	0.515152	0.53125	0.558824	0.6	0.551724	0.5	0.5	0.481481	0.548387	0.566667	0.612903	0.571429	0.533333	0.4375	0.551724	0.6	0.5625	0.517241	0.529412	0.633333	0.529412	0.5625	0.6	0.481481
		0.2	0.5	0.354839	0.464286	0.448276	0.4375	0.482759	0.5	0.466667	0.464286	0.40625	0.5	0.4375	0.375	0.4	0.433333	0.516129	0.354839	0.5	0.441176	0.5	0.454545	0.451613	0.482759	0.393939	0.4375	0.441176	0.566667	0.482759	0.4375	0.4	0.37037	0.419355	0.466667	0.483871	0.457143	0.433333	0.34375	0.448276	0.466667	0.5	0.482759	0.470588	0.566667	0.441176	0.4375	0.5	0.481481
		0.3	0.433333	0.290323	0.392857	0.37931	0.375	0.413793	0.441176	0.4	0.392857	0.375	0.4	0.375	0.3125	0.366667	0.4	0.451613	0.322581	0.4375	0.411765	0.466667	0.393939	0.387097	0.448276	0.30303	0.375	0.382353	0.466667	0.448276	0.40625	0.366667	0.259259	0.387097	0.4	0.387097	0.4	0.366667	0.28125	0.413793	0.433333	0.4375	0.448276	0.411765	0.5	0.411765	0.375	0.466667	0.444444
		0.4	0.333333	0.290323	0.321429	0.344828	0.3125	0.310345	0.352941	0.333333	0.357143	0.3125	0.333333	0.25	0.3125	0.333333	0.333333	0.354839	0.290323	0.3125	0.352941	0.4	0.333333	0.322581	0.413793	0.272727	0.3125	0.323529	0.333333	0.344828	0.34375	0.366667	0.259259	0.322581	0.266667	0.354839	0.342857	0.333333	0.25	0.310345	0.4	0.375	0.344828	0.323529	0.466667	0.352941	0.3125	0.333333	0.407407
		0.5	0.266667	0.225806	0.214286	0.275862	0.28125	0.275862	0.294118	0.266667	0.285714	0.21875	0.3	0.1875	0.25	0.3	0.266667	0.258065	0.225806	0.28125	0.294118	0.3	0.272727	0.290323	0.310345	0.242424	0.28125	0.294118	0.3	0.275862	0.25	0.3	0.222222	0.258065	0.2	0.322581	0.314286	0.266667	0.21875	0.241379	0.3	0.34375	0.275862	0.264706	0.4	0.264706	0.21875	0.266667	0.333333
		0.6	0.2	0.193548	0.142857	0.172414	0.1875	0.241379	0.176471	0.2	0.25	0.1875	0.2	0.125	0.15625	0.2	0.2	0.225806	0.16129	0.21875	0.205882	0.233333	0.212121	0.225806	0.206897	0.151515	0.15625	0.205882	0.2	0.206897	0.21875	0.2	0.148148	0.16129	0.133333	0.258065	0.2	0.2	0.1875	0.172414	0.2	0.21875	0.172414	0.205882	0.3	0.176471	0.15625	0.166667	0.185185
		0.7	0.166667	0.16129	0.107143	0.137931	0.15625	0.206897	0.147059	0.166667	0.214286	0.15625	0.166667	0.09375	0.125	0.166667	0.166667	0.193548	0.129032	0.1875	0.176471	0.2	0.181818	0.193548	0.172414	0.121212	0.125	0.176471	0.166667	0.172414	0.1875	0.166667	0.111111	0.129032	0.1	0.225806	0.171429	0.166667	0.15625	0.137931	0.166667	0.1875	0.137931	0.176471	0.266667	0.147059	0.125	0.133333	0.148148
		0.8	0.133333	0.129032	0.107143	0.137931	0.09375	0.137931	0.0882353	0.166667	0.214286	0.125	0.133333	0.09375	0.125	0.166667	0.133333	0.129032	0.129032	0.1875	0.147059	0.2	0.151515	0.129032	0.172414	0.0909091	0.09375	0.117647	0.133333	0.137931	0.15625	0.133333	0.0740741	0.129032	0.1	0.16129	0.114286	0.1	0.125	0.103448	0.133333	0.125	0.137931	0.117647	0.233333	0.117647	0.09375	0.1	0.148148
		0.9	0.133333	0.129032	0.0714286	0.103448	0.09375	0.103448	0.0882353	0.166667	0.178571	0.09375	0.0666667	0.03125	0.0625	0.1	0.133333	0.129032	0.0967742	0.15625	0.117647	0.2	0.121212	0.129032	0.137931	0.0909091	0.0625	0.117647	0.133333	0.103448	0.15625	0.1	0.037037	0.0967742	0.1	0.16129	0.0571429	0.1	0.09375	0.103448	0.1	0.09375	0.137931	0.117647	0.2	0.117647	0.09375	0.1	0.148148
		1	0.0666667	0.129032	0.0714286	0.0689655	0.0625	0.103448	0.0882353	0.1	0.178571	0.09375	0.0666667	0.03125	0.0625	0.0666667	0.133333	0.0645161	0.0967742	0.15625	0.0882353	0.133333	0.121212	0.129032	0.103448	0.0606061	0.0625	0.0882353	0.1	0.0689655	0.125	0.0333333	0.037037	0.0645161	0.0666667	0.129032	0.0571429	0.0333333	0.0625	0.0689655	0.0666667	0.09375	0.103448	0.0882353	0.166667	0.117647	0.09375	0.1	0.111111
		1.1	0.0666667	0.0967742	0.0714286	0.0689655	0.0625	0.0689655	0.0588235	0.1	0.142857	0.09375	0.0666667	0.03125	0.0625	0.0666667	0.1	0.0645161	0.0967742	0.125	0.0882353	0.133333	0.0909091	0.0967742	0.0689655	0.0606061	0.0625	0.0588235	0.1	0.0689655	0.09375	0.0333333	0.037037	0.0645161	0.0666667	0.0967742	0.0571429	0.0333333	0.0625	0.0689655	0.0666667	0.0625	0.103448	0.0588235	0.133333	0.0882353	0.0625	0.0666667	0.111111
		1.2	0.0666667	0.0967742	0.0714286	0.0689655	0.0625	0.0689655	0.0588235	0.1	0.107143	0.09375	0.0666667	0.03125	0.0625	0.0666667	0.1	0.0645161	0.0967742	0.125	0.0882353	0.133333	0.0606061	0.0645161	0.0689655	0.0606061	0.0625	0.0588235	0.1	0.0689655	0.09375	0.0333333	0.037037	0.0645161	0.0666667	0.0645161	0.0285714	0.0333333	0.0625	0.0689655	0.0666667	0.03125	0.103448	0.0588235	0.1	0.0882353	0.0625	0.0666667	0.111111
		1.3	0.0666667	0.0967742	0.0714286	0.0689655	0.0625	0.0689655	0.0588235	0.1	0.107143	0.09375	0.0666667	0.03125	0.0625	0.0666667	0.1	0.0645161	0.0967742	0.125	0.0882353	0.133333	0.0606061	0.0645161	0.0689655	0.0606061	0.0625	0.0588235	0.1	0.0689655	0.09375	0.0333333	0.037037	0.0645161	0.0666667	0.0645161	0.0285714	0.0333333	0.0625	0.0689655	0.0666667	0.03125	0.103448	0.0588235	0.1	0.0882353	0.0625	0.0666667	0.111111
		1.4	0.0666667	0.0967742	0.0714286	0.0344828	0.0625	0.0689655	0.0588235	0.0666667	0.0714286	0.0625	0.0666667	0.03125	0.0625	0.0666667	0.0666667	0.0322581	0.0645161	0.09375	0.0588235	0.1	0.0606061	0.0322581	0.0689655	0.030303	0.03125	0.0588235	0.0666667	0.0689655	0.09375	0.0333333	0.037037	0.0645161	0.0333333	0.0322581	0.0285714	0.0333333	0.0625	0.0689655	0.0333333	0.03125	0.0689655	0.0588235	0.1	0.0588235	0.0625	0.0666667	0.111111
		1.5	0.0666667	0.0967742	0.0714286	0.0344828	0.0625	0.0689655	0.0588235	0.0666667	0.0714286	0.0625	0.0666667	0.03125	0.0625	0.0666667	0.0666667	0.0322581	0.0645161	0.09375	0.0588235	0.1	0.0606061	0.0322581	0.0689655	0.030303	0.03125	0.0588235	0.0666667	0.0689655	0.09375	0.0333333	0.037037	0.0645161	0.0333333	0.0322581	0.0285714	0.0333333	0.0625	0.0689655	0.0333333	0.03125	0.0689655	0.0588235	0.1	0.0588235	0.0625	0.0666667	0.111111
		1.6	0.0666667	0.0967742	0.0714286	0.0344828	0.0625	0.0689655	0.0588235	0.0666667	0.0714286	0.0625	0.0666667	0.03125	0.0625	0.0666667	0.0666667	0.0322581	0.0645161	0.09375	0.0588235	0.1	0.0606061	0.0322581	0.0689655	0.030303	0.03125	0.0588235	0.0666667	0.0689655	0.09375	0.0333333	0.037037	0.0645161	0.0333333	0.0322581	0.0285714	0.0333333	0.0625	0.0689655	0.0333333	0.03125	0.0689655	0.0588235	0.1	0.0588235	0.0625	0.0666667	0.111111
		1.7	0.0333333	0.0645161	0.0357143	0	0.03125	0.0344828	0.0294118	0.0333333	0.0357143	0.03125	0.0333333	0	0.03125	0.0333333	0.0333333	0.0322581	0.0645161	0.0625	0.0294118	0.0666667	0.030303	0	0.0344828	0	0	0.0294118	0.0333333	0.0344828	0.0625	0	0	0.0322581	0	0	0	0	0.03125	0.0344828	0	0	0.0344828	0.0294118	0.0666667	0.0294118	0.03125	0.0333333	0.0740741
		1.8	0.0333333	0.0645161	0.0357143	0	0.03125	0.0344828	0.0294118	0.0333333	0.0357143	0.03125	0.0333333	0	0.03125	0.0333333	0.0333333	0.0322581	0.0645161	0.0625	0.0294118	0.0666667	0.030303	0	0.0344828	0	0	0.0294118	0.0333333	0.0344828	0.0625	0	0	0.0322581	0	0	0	0	0.03125	0.0344828	0	0	0.0344828	0.0294118	0.0666667	0.0294118	0.03125	0.0333333	0.0740741
		1.9	0.0333333	0.0645161	0.0357143	0	0.03125	0.0344828	0.0294118	0.0333333	0.0357143	0.03125	0.0333333	0	0.03125	0.0333333	0.0333333	0.0322581	0.0645161	0.0625	0.0294118	0.0666667	0.030303	0	0.0344828	0	0	0.0294118	0.0333333	0.0344828	0.0625	0	0	0.0322581	0	0	0	0	0.03125	0.0344828	0	0	0.0344828	0.0294118	0.0666667	0.0294118	0.03125	0.0333333	0.0740741
		2	0.0333333	0.0322581	0	0	0.03125	0	0	0	0.0357143	0	0	0	0	0.0333333	0.0333333	0.0322581	0.0322581	0.03125	0.0294118	0.0333333	0	0	0.0344828	0	0	0.0294118	0.0333333	0.0344828	0.03125	0	0	0.0322581	0	0	0	0	0	0	0	0	0	0.0294118	0.0333333	0.0294118	0.03125	0.0333333	0.037037
		2.1	0.0333333	0.0322581	0	0	0.03125	0	0	0	0.0357143	0	0	0	0	0.0333333	0.0333333	0.0322581	0.0322581	0.03125	0.0294118	0.0333333	0	0	0.0344828	0	0	0.0294118	0.0333333	0.0344828	0.03125	0	0	0.0322581	0	0	0	0	0	0	0	0	0	0.0294118	0.0333333	0.0294118	0.03125	0.0333333	0.037037
		2.2	0.0333333	0.0322581	0	0	0.03125	0	0	0	0.0357143	0	0	0	0	0.0333333	0.0333333	0.0322581	0.0322581	0.03125	0.0294118	0.0333333	0	0	0.0344828	0	0	0.0294118	0.0333333	0.0344828	0.03125	0	0	0.0322581	0	0	0	0	0	0	0	0	0	0.0294118	0.0333333	0.0294118	0.03125	0.0333333	0.037037
		2.3	0.0333333	0.0322581	0	0	0.03125	0	0	0	0.0357143	0	0	0	0	0.0333333	0.0333333	0.0322581	0.0322581	0.03125	0.0294118	0.0333333	0	0	0.0344828	0	0	0.0294118	0.0333333	0.0344828	0.03125	0	0	0.0322581	0	0	0	0	0	0	0	0	0	0.0294118	0.0333333	0.0294118	0.03125	0.0333333	0.037037
		2.4	0.0333333	0.0322581	0	0	0.03125	0	0	0	0.0357143	0	0	0	0	0.0333333	0.0333333	0.0322581	0.0322581	0.03125	0.0294118	0.0333333	0	0	0.0344828	0	0	0.0294118	0.0333333	0.0344828	0.03125	0	0	0.0322581	0	0	0	0	0	0	0	0	0	0.0294118	0.0333333	0.0294118	0.03125	0.0333333	0.037037
		2.5	0.0333333	0.0322581	0	0	0.03125	0	0	0	0.0357143	0	0	0	0	0.0333333	0.0333333	0.0322581	0.0322581	0.03125	0.0294118	0.0333333	0	0	0.0344828	0	0	0.0294118	0.0333333	0.0344828	0.03125	0	0	0.0322581	0	0	0	0	0	0	0	0	0	0.0294118	0.0333333	0.0294118	0.03125	0.0333333	0.037037
		2.6	0.0333333	0.0322581	0	0	0.03125	0	0	0	0.0357143	0	0	0	0	0.0333333	0.0333333	0.0322581	0.0322581	0.03125	0.0294118	0.0333333	0	0	0.0344828	0	0	0.0294118	0.0333333	0.0344828	0.03125	0	0	0.0322581	0	0	0	0	0	0	0	0	0	0.0294118	0.0333333	0.0294118	0.03125	0.0333333	0.037037
		2.7	0.0333333	0.0322581	0	0	0.03125	0	0	0	0.0357143	0	0	0	0	0.0333333	0.0333333	0.0322581	0.0322581	0.03125	0.0294118	0.0333333	0	0	0.0344828	0	0	0.0294118	0.0333333	0.0344828	0.03125	0	0	0.0322581	0	0	0	0	0	0	0	0	0	0.0294118	0.0333333	0.0294118	0.03125	0.0333333	0.037037
		2.8	0.0333333	0.0322581	0	0	0.03125	0	0	0	0.0357143	0	0	0	0	0.0333333	0.0333333	0.0322581	0.0322581	0.03125	0.0294118	0.0333333	0	0	0.0344828	0	0	0.0294118	0.0333333	0.0344828	0.03125	0	0	0.0322581	0	0	0	0	0	0	0	0	0	0.0294118	0.0333333	0.0294118	0.03125	0.0333333	0.037037
		2.9	0.0333333	0.0322581	0	0	0.03125	0	0	0	0.0357143	0	0	0	0	0.0333333	0.0333333	0.0322581	0.0322581	0.03125	0.0294118	0.0333333	0	0	0.0344828	0	0	0.0294118	0.0333333	0.0344828	0.03125	0	0	0.0322581	0	0	0	0	0	0	0	0	0	0.0294118	0.0333333	0.0294118	0.03125	0.0333333	0.037037
		3	0.0333333	0.0322581	0	0	0.03125	0	0	0	0.0357143	0	0	0	0	0.0333333	0.0333333	0.0322581	0.0322581	0.03125	0.0294118	0.0333333	0	0	0.0344828	0	0	0.0294118	0.0333333	0.0344828	0.03125	0	0	0.0322581	0	0	0	0	0	0	0	0	0	0.0294118	0.0333333	0.0294118	0.03125	0.0333333	0.037037
		3.1	0.0333333	0.0322581	0	0	0.03125	0	0	0	0.0357143	0	0	0	0	0.0333333	0.0333333	0.0322581	0.0322581	0.03125	0.0294118	0.0333333	0	0	0.0344828	0	0	0.0294118	0.0333333	0.0344828	0.03125	0	0	0.0322581	0	0	0	0	0	0	0	0	0	0.0294118	0.0333333	0.0294118	0.03125	0.0333333	0.037037
		3.2	0.0333333	0.0322581	0	0	0.03125	0	0	0	0.0357143	0	0	0	0	0.0333333	0.0333333	0.0322581	0.0322581	0.03125	0.0294118	0.0333333	0	0	0.0344828	0	0	0.0294118	0.0333333	0.0344828	0.03125	0	0	0.0322581	0	0	0	0	0	0	0	0	0	0.0294118	0.0333333	0.0294118	0.03125	0.0333333	0.037037
		3.3	0.0333333	0.0322581	0	0	0.03125	0	0	0	0.0357143	0	0	0	0	0.0333333	0.0333333	0.0322581	0.0322581	0.03125	0.0294118	0.0333333	0	0	0.0344828	0	0	0.0294118	0.0333333	0.0344828	0.03125	0	0	0.0322581	0	0	0	0	0	0	0	0	0	0.0294118	0.0333333	0.0294118	0.03125	0.0333333	0.037037
		3.4	0	0	0	0	0	0	0	0	0	0	0	0	0	0	0	0	0	0	0	0	0	0	0	0	0	0	0	0	0	0	0	0	0	0	0	0	0	0	0	0	0	0	0	0	0	0	0
		3.5	0	0	0	0	0	0	0	0	0	0	0	0	0	0	0	0	0	0	0	0	0	0	0	0	0	0	0	0	0	0	0	0	0	0	0	0	0	0	0	0	0	0	0	0	0	0	0
		3.6	0	0	0	0	0	0	0	0	0	0	0	0	0	0	0	0	0	0	0	0	0	0	0	0	0	0	0	0	0	0	0	0	0	0	0	0	0	0	0	0	0	0	0	0	0	0	0
		3.7	0	0	0	0	0	0	0	0	0	0	0	0	0	0	0	0	0	0	0	0	0	0	0	0	0	0	0	0	0	0	0	0	0	0	0	0	0	0	0	0	0	0	0	0	0	0	0
		3.8	0	0	0	0	0	0	0	0	0	0	0	0	0	0	0	0	0	0	0	0	0	0	0	0	0	0	0	0	0	0	0	0	0	0	0	0	0	0	0	0	0	0	0	0	0	0	0
		3.9	0	0	0	0	0	0	0	0	0	0	0	0	0	0	0	0	0	0	0	0	0	0	0	0	0	0	0	0	0	0	0	0	0	0	0	0	0	0	0	0	0	0	0	0	0	0	0
		4	0	0	0	0	0	0	0	0	0	0	0	0	0	0	0	0	0	0	0	0	0	0	0	0	0	0	0	0	0	0	0	0	0	0	0	0	0	0	0	0	0	0	0	0	0	0	0
		400	0	0	0	0	0	0	0	0	0	0	0	0	0	0	0	0	0	0	0	0	0	0	0	0	0	0	0	0	0	0	0	0	0	0	0	0	0	0	0	0	0	0	0	0	0	0	0
	RNN-AD	-400	1	1	1	1	1	1	1	1	1	1	1	1	1	1	1	1	1	1	1	1	1	1	1	1	1	1	1	1	1	1	1	1	1	1	1	1	1	1	1	1	1	1	1	1	1	1	1
		-2	0.833333	0.870968	0.892857	0.862069	0.84375	0.862069	0.852941	0.9	0.892857	0.875	0.9	0.84375	0.875	0.866667	0.8	0.806452	0.870968	0.84375	0.911765	0.9	0.878788	0.870968	0.931034	0.909091	0.875	0.911765	0.833333	0.827586	0.84375	0.9	0.851852	0.903226	0.8	0.903226	0.914286	0.833333	0.90625	0.896552	0.933333	0.84375	0.827586	0.823529	0.866667	0.911765	0.90625	0.833333	0.851852
		-1.9	0.833333	0.870968	0.892857	0.862069	0.84375	0.862069	0.852941	0.9	0.892857	0.875	0.9	0.84375	0.875	0.866667	0.8	0.806452	0.870968	0.84375	0.911765	0.9	0.878788	0.870968	0.931034	0.909091	0.875	0.911765	0.833333	0.827586	0.84375	0.9	0.851852	0.903226	0.8	0.903226	0.914286	0.833333	0.90625	0.896552	0.933333	0.84375	0.827586	0.823529	0.866667	0.911765	0.90625	0.833333	0.851852
		-1.8	0.8	0.806452	0.857143	0.827586	0.78125	0.862069	0.794118	0.9	0.892857	0.84375	0.9	0.78125	0.84375	0.833333	0.766667	0.774194	0.870968	0.8125	0.882353	0.866667	0.848485	0.870968	0.896552	0.878788	0.84375	0.852941	0.8	0.827586	0.78125	0.833333	0.851852	0.870968	0.8	0.870968	0.885714	0.8	0.84375	0.862069	0.933333	0.84375	0.793103	0.823529	0.833333	0.911765	0.875	0.833333	0.814815
		-1.7	0.766667	0.774194	0.821429	0.793103	0.75	0.827586	0.764706	0.866667	0.857143	0.8125	0.866667	0.75	0.8125	0.8	0.733333	0.741935	0.83871	0.78125	0.852941	0.833333	0.818182	0.83871	0.862069	0.848485	0.8125	0.823529	0.766667	0.793103	0.75	0.8	0.814815	0.83871	0.766667	0.83871	0.857143	0.766667	0.84375	0.827586	0.9	0.8125	0.758621	0.794118	0.8	0.882353	0.84375	0.833333	0.777778
		-1.6	0.7	0.709677	0.75	0.724138	0.6875	0.758621	0.735294	0.8	0.785714	0.75	0.8	0.6875	0.75	0.733333	0.666667	0.677419	0.774194	0.71875	0.794118	0.766667	0.757576	0.774194	0.827586	0.787879	0.75	0.764706	0.7	0.724138	0.6875	0.733333	0.740741	0.774194	0.733333	0.806452	0.8	0.7	0.78125	0.758621	0.833333	0.75	0.689655	0.735294	0.733333	0.823529	0.78125	0.766667	0.703704
		-1.5	0.7	0.709677	0.714286	0.655172	0.6875	0.724138	0.705882	0.766667	0.714286	0.75	0.8	0.6875	0.75	0.666667	0.666667	0.677419	0.741935	0.71875	0.764706	0.733333	0.69697	0.774194	0.793103	0.757576	0.71875	0.735294	0.633333	0.655172	0.65625	0.733333	0.740741	0.741935	0.7	0.806452	0.742857	0.7	0.71875	0.758621	0.8	0.71875	0.689655	0.705882	0.7	0.794118	0.75	0.766667	0.703704
		-1.4	0.7	0.709677	0.714286	0.655172	0.6875	0.724138	0.705882	0.766667	0.714286	0.75	0.8	0.6875	0.75	0.666667	0.666667	0.677419	0.741935	0.71875	0.764706	0.733333	0.69697	0.774194	0.793103	0.757576	0.71875	0.735294	0.633333	0.655172	0.65625	0.733333	0.740741	0.741935	0.7	0.806452	0.742857	0.7	0.71875	0.758621	0.8	0.71875	0.689655	0.705882	0.7	0.794118	0.75	0.766667	0.703704
		-1.3	0.666667	0.709677	0.678571	0.655172	0.65625	0.689655	0.705882	0.733333	0.714286	0.71875	0.8	0.65625	0.6875	0.633333	0.666667	0.677419	0.677419	0.65625	0.764706	0.733333	0.69697	0.709677	0.758621	0.69697	0.6875	0.735294	0.633333	0.655172	0.625	0.7	0.703704	0.709677	0.7	0.774194	0.714286	0.666667	0.6875	0.758621	0.8	0.6875	0.62069	0.676471	0.7	0.735294	0.75	0.7	0.62963
		-1.2	0.633333	0.677419	0.678571	0.655172	0.625	0.655172	0.705882	0.7	0.714286	0.71875	0.766667	0.65625	0.6875	0.633333	0.666667	0.677419	0.677419	0.65625	0.764706	0.733333	0.666667	0.677419	0.758621	0.666667	0.65625	0.705882	0.6	0.655172	0.625	0.7	0.666667	0.709677	0.666667	0.741935	0.714286	0.633333	0.65625	0.758621	0.8	0.65625	0.62069	0.676471	0.7	0.735294	0.75	0.7	0.62963
		-1.1	0.633333	0.677419	0.678571	0.655172	0.625	0.655172	0.705882	0.7	0.714286	0.71875	0.766667	0.65625	0.6875	0.633333	0.666667	0.677419	0.677419	0.65625	0.764706	0.733333	0.666667	0.677419	0.758621	0.666667	0.65625	0.705882	0.6	0.655172	0.625	0.7	0.666667	0.709677	0.666667	0.741935	0.714286	0.633333	0.65625	0.758621	0.8	0.65625	0.62069	0.676471	0.7	0.735294	0.75	0.7	0.62963
		-1	0.6	0.677419	0.678571	0.655172	0.59375	0.655172	0.676471	0.7	0.714286	0.6875	0.766667	0.625	0.65625	0.633333	0.633333	0.677419	0.645161	0.65625	0.735294	0.733333	0.666667	0.677419	0.758621	0.636364	0.65625	0.705882	0.6	0.655172	0.625	0.666667	0.666667	0.709677	0.666667	0.741935	0.714286	0.6	0.625	0.724138	0.8	0.625	0.62069	0.647059	0.7	0.705882	0.71875	0.7	0.62963
		-0.9	0.6	0.677419	0.642857	0.62069	0.59375	0.655172	0.647059	0.7	0.678571	0.65625	0.766667	0.59375	0.625	0.6	0.6	0.645161	0.612903	0.625	0.705882	0.7	0.666667	0.677419	0.724138	0.636364	0.65625	0.705882	0.6	0.62069	0.59375	0.633333	0.666667	0.677419	0.666667	0.741935	0.685714	0.6	0.625	0.689655	0.766667	0.625	0.586207	0.617647	0.666667	0.676471	0.6875	0.666667	0.592593
		-0.8	0.6	0.677419	0.642857	0.62069	0.59375	0.655172	0.647059	0.7	0.678571	0.65625	0.766667	0.59375	0.625	0.6	0.6	0.645161	0.612903	0.625	0.705882	0.7	0.666667	0.677419	0.724138	0.636364	0.65625	0.705882	0.6	0.62069	0.59375	0.633333	0.666667	0.677419	0.666667	0.741935	0.685714	0.6	0.625	0.689655	0.766667	0.625	0.586207	0.617647	0.666667	0.676471	0.6875	0.666667	0.592593
		-0.7	0.6	0.645161	0.642857	0.586207	0.59375	0.62069	0.647059	0.633333	0.607143	0.625	0.733333	0.59375	0.59375	0.566667	0.6	0.645161	0.612903	0.625	0.705882	0.7	0.606061	0.580645	0.689655	0.606061	0.625	0.676471	0.6	0.62069	0.59375	0.6	0.666667	0.612903	0.666667	0.645161	0.6	0.6	0.59375	0.655172	0.733333	0.59375	0.586207	0.588235	0.633333	0.617647	0.625	0.633333	0.592593
		-0.6	0.466667	0.548387	0.607143	0.517241	0.5	0.551724	0.558824	0.566667	0.535714	0.59375	0.6	0.5625	0.5	0.466667	0.533333	0.548387	0.548387	0.53125	0.588235	0.566667	0.545455	0.483871	0.551724	0.515152	0.5	0.558824	0.533333	0.551724	0.5	0.5	0.555556	0.548387	0.566667	0.580645	0.542857	0.533333	0.5	0.586207	0.6	0.46875	0.517241	0.5	0.566667	0.5	0.5625	0.566667	0.518519
		-0.5	0.466667	0.451613	0.5	0.482759	0.46875	0.482759	0.529412	0.5	0.464286	0.5	0.533333	0.46875	0.46875	0.433333	0.466667	0.483871	0.451613	0.5	0.529412	0.5	0.454545	0.451613	0.517241	0.484848	0.5	0.529412	0.5	0.448276	0.4375	0.433333	0.444444	0.483871	0.466667	0.516129	0.485714	0.466667	0.4375	0.517241	0.566667	0.4375	0.448276	0.441176	0.5	0.470588	0.53125	0.533333	0.444444
		-0.4	0.466667	0.419355	0.428571	0.448276	0.4375	0.448276	0.5	0.5	0.392857	0.46875	0.466667	0.40625	0.40625	0.433333	0.433333	0.451613	0.419355	0.4375	0.5	0.5	0.424242	0.419355	0.517241	0.424242	0.46875	0.529412	0.466667	0.448276	0.4375	0.433333	0.37037	0.483871	0.433333	0.483871	0.428571	0.466667	0.4375	0.482759	0.533333	0.40625	0.448276	0.411765	0.466667	0.441176	0.46875	0.5	0.444444
		-0.3	0.4	0.387097	0.392857	0.413793	0.3125	0.37931	0.382353	0.433333	0.357143	0.4375	0.366667	0.34375	0.34375	0.366667	0.366667	0.387097	0.354839	0.40625	0.411765	0.466667	0.363636	0.290323	0.448276	0.30303	0.34375	0.441176	0.366667	0.413793	0.375	0.366667	0.333333	0.419355	0.4	0.387097	0.314286	0.366667	0.3125	0.448276	0.433333	0.3125	0.37931	0.352941	0.433333	0.382353	0.375	0.4	0.407407
		-0.2	0.333333	0.354839	0.357143	0.413793	0.3125	0.344828	0.382353	0.366667	0.357143	0.40625	0.366667	0.34375	0.34375	0.333333	0.366667	0.322581	0.354839	0.40625	0.411765	0.4	0.333333	0.290323	0.37931	0.30303	0.34375	0.411765	0.366667	0.413793	0.3125	0.333333	0.333333	0.387097	0.366667	0.354839	0.314286	0.3	0.3125	0.448276	0.4	0.3125	0.37931	0.323529	0.4	0.352941	0.34375	0.4	0.407407
		-0.1	0.333333	0.354839	0.357143	0.37931	0.28125	0.344828	0.352941	0.366667	0.357143	0.40625	0.333333	0.3125	0.3125	0.3	0.333333	0.322581	0.322581	0.375	0.382353	0.4	0.333333	0.290323	0.37931	0.272727	0.3125	0.382353	0.333333	0.37931	0.3125	0.3	0.296296	0.354839	0.366667	0.322581	0.285714	0.3	0.3125	0.413793	0.4	0.28125	0.344828	0.294118	0.366667	0.352941	0.34375	0.366667	0.37037
		0	0.3	0.354839	0.321429	0.275862	0.28125	0.275862	0.352941	0.3	0.285714	0.34375	0.266667	0.25	0.28125	0.233333	0.266667	0.258065	0.290323	0.28125	0.294118	0.333333	0.272727	0.258065	0.310345	0.242424	0.25	0.352941	0.266667	0.310345	0.3125	0.266667	0.296296	0.322581	0.3	0.258065	0.228571	0.3	0.25	0.37931	0.333333	0.25	0.275862	0.264706	0.333333	0.294118	0.3125	0.333333	0.333333
		0.1	0.3	0.354839	0.321429	0.275862	0.25	0.241379	0.323529	0.3	0.285714	0.3125	0.266667	0.21875	0.28125	0.233333	0.266667	0.258065	0.258065	0.25	0.294118	0.333333	0.272727	0.225806	0.310345	0.242424	0.25	0.323529	0.233333	0.310345	0.28125	0.266667	0.296296	0.290323	0.266667	0.258065	0.228571	0.3	0.25	0.37931	0.333333	0.25	0.241379	0.264706	0.333333	0.294118	0.28125	0.3	0.333333
		0.2	0.2	0.290323	0.214286	0.172414	0.15625	0.172414	0.235294	0.2	0.142857	0.25	0.133333	0.09375	0.21875	0.2	0.166667	0.16129	0.193548	0.15625	0.205882	0.233333	0.151515	0.129032	0.206897	0.121212	0.15625	0.235294	0.1	0.172414	0.1875	0.2	0.222222	0.193548	0.133333	0.193548	0.171429	0.2	0.1875	0.241379	0.233333	0.125	0.137931	0.147059	0.266667	0.205882	0.1875	0.2	0.222222
		0.3	0.1	0.16129	0.178571	0.103448	0.09375	0.103448	0.147059	0.133333	0.107143	0.125	0.133333	0.09375	0.15625	0.133333	0.133333	0.0967742	0.16129	0.15625	0.147059	0.2	0.121212	0.0645161	0.172414	0.0909091	0.125	0.147059	0.1	0.103448	0.15625	0.133333	0.111111	0.129032	0.133333	0.0967742	0.0857143	0.133333	0.09375	0.137931	0.133333	0.09375	0.103448	0.0882353	0.2	0.117647	0.125	0.133333	0.185185
		0.4	0.1	0.16129	0.178571	0.103448	0.09375	0.103448	0.147059	0.133333	0.107143	0.125	0.133333	0.09375	0.15625	0.133333	0.133333	0.0967742	0.16129	0.15625	0.147059	0.2	0.121212	0.0645161	0.172414	0.0909091	0.125	0.147059	0.1	0.103448	0.15625	0.133333	0.111111	0.129032	0.133333	0.0967742	0.0857143	0.133333	0.09375	0.137931	0.133333	0.09375	0.103448	0.0882353	0.2	0.117647	0.125	0.133333	0.185185
		0.5	0.0666667	0.129032	0.142857	0.0689655	0.0625	0.0689655	0.117647	0.1	0.0714286	0.09375	0.1	0.0625	0.125	0.1	0.1	0.0645161	0.129032	0.125	0.117647	0.166667	0.0909091	0.0322581	0.137931	0.0606061	0.09375	0.117647	0.0666667	0.0689655	0.125	0.1	0.0740741	0.0967742	0.1	0.0645161	0.0571429	0.1	0.0625	0.103448	0.1	0.0625	0.0689655	0.0588235	0.166667	0.0882353	0.09375	0.1	0.148148
		0.6	0.0666667	0.129032	0.0714286	0.0344828	0.0625	0.0689655	0.0882353	0.0666667	0.0714286	0.0625	0.0333333	0.03125	0.0625	0.0666667	0.1	0.0645161	0.0967742	0.125	0.0882353	0.133333	0.0606061	0.0322581	0.103448	0.0606061	0.03125	0.0882353	0.0666667	0.0689655	0.125	0.0666667	0.037037	0.0322581	0.0666667	0.0645161	0	0.0666667	0.0625	0.103448	0.0666667	0.03125	0.0689655	0.0588235	0.133333	0.0588235	0.09375	0.0666667	0.111111
		0.7	0.0333333	0.129032	0.0714286	0	0.03125	0.0689655	0.0882353	0.0333333	0.0714286	0.0625	0.0333333	0.03125	0.0625	0.0666667	0.1	0.0322581	0.0967742	0.125	0.0588235	0.1	0.0606061	0.0322581	0.103448	0.030303	0.03125	0.0882353	0.0333333	0.0344828	0.125	0.0333333	0.037037	0.0322581	0.0333333	0.0645161	0	0.0333333	0.03125	0.0689655	0.0333333	0.03125	0.0344828	0.0588235	0.133333	0.0588235	0.09375	0.0666667	0.0740741
		0.8	0.0333333	0.0967742	0.0714286	0	0.03125	0.0344828	0.0588235	0.0333333	0.0357143	0.0625	0.0333333	0.03125	0.0625	0.0666667	0.0666667	0.0322581	0.0967742	0.09375	0.0588235	0.1	0.030303	0	0.0689655	0.030303	0.03125	0.0588235	0.0333333	0.0344828	0.09375	0.0333333	0.037037	0.0322581	0.0333333	0.0322581	0	0.0333333	0.03125	0.0689655	0.0333333	0	0.0344828	0.0294118	0.1	0.0294118	0.0625	0.0333333	0.0740741
		0.9	0.0333333	0.0967742	0.0714286	0	0.03125	0.0344828	0.0588235	0.0333333	0.0357143	0.0625	0.0333333	0.03125	0.0625	0.0666667	0.0666667	0.0322581	0.0967742	0.09375	0.0588235	0.1	0.030303	0	0.0689655	0.030303	0.03125	0.0588235	0.0333333	0.0344828	0.09375	0.0333333	0.037037	0.0322581	0.0333333	0.0322581	0	0.0333333	0.03125	0.0689655	0.0333333	0	0.0344828	0.0294118	0.1	0.0294118	0.0625	0.0333333	0.0740741
		1	0.0333333	0.0645161	0.0357143	0	0.03125	0.0344828	0.0294118	0.0333333	0.0357143	0.03125	0.0333333	0	0.03125	0.0333333	0.0333333	0.0322581	0.0645161	0.0625	0.0294118	0.0666667	0.030303	0	0.0344828	0	0	0.0294118	0.0333333	0.0344828	0.0625	0	0	0.0322581	0	0	0	0	0.03125	0.0344828	0	0	0.0344828	0.0294118	0.0666667	0.0294118	0.03125	0.0333333	0.0740741
		1.1	0.0333333	0.0645161	0.0357143	0	0.03125	0.0344828	0.0294118	0.0333333	0.0357143	0.03125	0.0333333	0	0.03125	0.0333333	0.0333333	0.0322581	0.0645161	0.0625	0.0294118	0.0666667	0.030303	0	0.0344828	0	0	0.0294118	0.0333333	0.0344828	0.0625	0	0	0.0322581	0	0	0	0	0.03125	0.0344828	0	0	0.0344828	0.0294118	0.0666667	0.0294118	0.03125	0.0333333	0.0740741
		1.2	0.0333333	0.0645161	0.0357143	0	0.03125	0.0344828	0.0294118	0.0333333	0.0357143	0.03125	0.0333333	0	0.03125	0.0333333	0.0333333	0.0322581	0.0645161	0.0625	0.0294118	0.0666667	0.030303	0	0.0344828	0	0	0.0294118	0.0333333	0.0344828	0.0625	0	0	0.0322581	0	0	0	0	0.03125	0.0344828	0	0	0.0344828	0.0294118	0.0666667	0.0294118	0.03125	0.0333333	0.0740741
		1.3	0.0333333	0.0645161	0.0357143	0	0.03125	0.0344828	0.0294118	0.0333333	0.0357143	0.03125	0.0333333	0	0.03125	0.0333333	0.0333333	0.0322581	0.0645161	0.0625	0.0294118	0.0666667	0.030303	0	0.0344828	0	0	0.0294118	0.0333333	0.0344828	0.0625	0	0	0.0322581	0	0	0	0	0.03125	0.0344828	0	0	0.0344828	0.0294118	0.0666667	0.0294118	0.03125	0.0333333	0.0740741
		1.4	0	0.0322581	0.0357143	0	0	0.0344828	0.0294118	0.0333333	0	0.03125	0.0333333	0	0.03125	0	0	0	0.0322581	0.03125	0	0.0333333	0.030303	0	0	0	0	0	0	0	0.03125	0	0	0	0	0	0	0	0.03125	0.0344828	0	0	0.0344828	0	0.0333333	0	0	0	0.037037
		1.5	0	0.0322581	0.0357143	0	0	0.0344828	0.0294118	0.0333333	0	0.03125	0.0333333	0	0.03125	0	0	0	0.0322581	0.03125	0	0.0333333	0.030303	0	0	0	0	0	0	0	0.03125	0	0	0	0	0	0	0	0.03125	0.0344828	0	0	0.0344828	0	0.0333333	0	0	0	0.037037
		1.6	0	0.0322581	0.0357143	0	0	0.0344828	0.0294118	0.0333333	0	0.03125	0.0333333	0	0.03125	0	0	0	0.0322581	0.03125	0	0.0333333	0.030303	0	0	0	0	0	0	0	0.03125	0	0	0	0	0	0	0	0.03125	0.0344828	0	0	0.0344828	0	0.0333333	0	0	0	0.037037
		1.7	0	0.0322581	0.0357143	0	0	0.0344828	0.0294118	0.0333333	0	0.03125	0.0333333	0	0.03125	0	0	0	0.0322581	0.03125	0	0.0333333	0.030303	0	0	0	0	0	0	0	0.03125	0	0	0	0	0	0	0	0.03125	0.0344828	0	0	0.0344828	0	0.0333333	0	0	0	0.037037
		1.8	0	0.0322581	0.0357143	0	0	0.0344828	0.0294118	0.0333333	0	0.03125	0.0333333	0	0.03125	0	0	0	0.0322581	0.03125	0	0.0333333	0.030303	0	0	0	0	0	0	0	0.03125	0	0	0	0	0	0	0	0.03125	0.0344828	0	0	0.0344828	0	0.0333333	0	0	0	0.037037
		1.9	0	0.0322581	0.0357143	0	0	0.0344828	0.0294118	0.0333333	0	0.03125	0.0333333	0	0.03125	0	0	0	0.0322581	0.03125	0	0.0333333	0.030303	0	0	0	0	0	0	0	0.03125	0	0	0	0	0	0	0	0.03125	0.0344828	0	0	0.0344828	0	0.0333333	0	0	0	0.037037
		2	0	0	0	0	0	0	0	0	0	0	0	0	0	0	0	0	0	0	0	0	0	0	0	0	0	0	0	0	0	0	0	0	0	0	0	0	0	0	0	0	0	0	0	0	0	0	0
		2.1	0	0	0	0	0	0	0	0	0	0	0	0	0	0	0	0	0	0	0	0	0	0	0	0	0	0	0	0	0	0	0	0	0	0	0	0	0	0	0	0	0	0	0	0	0	0	0
		2.2	0	0	0	0	0	0	0	0	0	0	0	0	0	0	0	0	0	0	0	0	0	0	0	0	0	0	0	0	0	0	0	0	0	0	0	0	0	0	0	0	0	0	0	0	0	0	0
		2.3	0	0	0	0	0	0	0	0	0	0	0	0	0	0	0	0	0	0	0	0	0	0	0	0	0	0	0	0	0	0	0	0	0	0	0	0	0	0	0	0	0	0	0	0	0	0	0
		2.4	0	0	0	0	0	0	0	0	0	0	0	0	0	0	0	0	0	0	0	0	0	0	0	0	0	0	0	0	0	0	0	0	0	0	0	0	0	0	0	0	0	0	0	0	0	0	0
		2.5	0	0	0	0	0	0	0	0	0	0	0	0	0	0	0	0	0	0	0	0	0	0	0	0	0	0	0	0	0	0	0	0	0	0	0	0	0	0	0	0	0	0	0	0	0	0	0
		2.6	0	0	0	0	0	0	0	0	0	0	0	0	0	0	0	0	0	0	0	0	0	0	0	0	0	0	0	0	0	0	0	0	0	0	0	0	0	0	0	0	0	0	0	0	0	0	0
		2.7	0	0	0	0	0	0	0	0	0	0	0	0	0	0	0	0	0	0	0	0	0	0	0	0	0	0	0	0	0	0	0	0	0	0	0	0	0	0	0	0	0	0	0	0	0	0	0
		2.8	0	0	0	0	0	0	0	0	0	0	0	0	0	0	0	0	0	0	0	0	0	0	0	0	0	0	0	0	0	0	0	0	0	0	0	0	0	0	0	0	0	0	0	0	0	0	0
		2.9	0	0	0	0	0	0	0	0	0	0	0	0	0	0	0	0	0	0	0	0	0	0	0	0	0	0	0	0	0	0	0	0	0	0	0	0	0	0	0	0	0	0	0	0	0	0	0
		3	0	0	0	0	0	0	0	0	0	0	0	0	0	0	0	0	0	0	0	0	0	0	0	0	0	0	0	0	0	0	0	0	0	0	0	0	0	0	0	0	0	0	0	0	0	0	0
		3.1	0	0	0	0	0	0	0	0	0	0	0	0	0	0	0	0	0	0	0	0	0	0	0	0	0	0	0	0	0	0	0	0	0	0	0	0	0	0	0	0	0	0	0	0	0	0	0
		3.2	0	0	0	0	0	0	0	0	0	0	0	0	0	0	0	0	0	0	0	0	0	0	0	0	0	0	0	0	0	0	0	0	0	0	0	0	0	0	0	0	0	0	0	0	0	0	0
		3.3	0	0	0	0	0	0	0	0	0	0	0	0	0	0	0	0	0	0	0	0	0	0	0	0	0	0	0	0	0	0	0	0	0	0	0	0	0	0	0	0	0	0	0	0	0	0	0
		3.4	0	0	0	0	0	0	0	0	0	0	0	0	0	0	0	0	0	0	0	0	0	0	0	0	0	0	0	0	0	0	0	0	0	0	0	0	0	0	0	0	0	0	0	0	0	0	0
		3.5	0	0	0	0	0	0	0	0	0	0	0	0	0	0	0	0	0	0	0	0	0	0	0	0	0	0	0	0	0	0	0	0	0	0	0	0	0	0	0	0	0	0	0	0	0	0	0
		3.6	0	0	0	0	0	0	0	0	0	0	0	0	0	0	0	0	0	0	0	0	0	0	0	0	0	0	0	0	0	0	0	0	0	0	0	0	0	0	0	0	0	0	0	0	0	0	0
		3.7	0	0	0	0	0	0	0	0	0	0	0	0	0	0	0	0	0	0	0	0	0	0	0	0	0	0	0	0	0	0	0	0	0	0	0	0	0	0	0	0	0	0	0	0	0	0	0
		3.8	0	0	0	0	0	0	0	0	0	0	0	0	0	0	0	0	0	0	0	0	0	0	0	0	0	0	0	0	0	0	0	0	0	0	0	0	0	0	0	0	0	0	0	0	0	0	0
		3.9	0	0	0	0	0	0	0	0	0	0	0	0	0	0	0	0	0	0	0	0	0	0	0	0	0	0	0	0	0	0	0	0	0	0	0	0	0	0	0	0	0	0	0	0	0	0	0
		4	0	0	0	0	0	0	0	0	0	0	0	0	0	0	0	0	0	0	0	0	0	0	0	0	0	0	0	0	0	0	0	0	0	0	0	0	0	0	0	0	0	0	0	0	0	0	0
		400	0	0	0	0	0	0	0	0	0	0	0	0	0	0	0	0	0	0	0	0	0	0	0	0	0	0	0	0	0	0	0	0	0	0	0	0	0	0	0	0	0	0	0	0	0	0	0
Preclinical AD with high brain amyloid levels (ADAS-Cog13)	AD Course Map	-400	1	1	1	1	1	1	1	1	1	1	1	1	1	1	1	1	1	1	1	1	1	1	1	1	1	1	1	1	1	1	1	1	1	1	1	1	1	1	1	1	1	1	1	1	1	1	1
		-2.1	0.990909	0.990741	0.990476	0.990099	0.990991	0.991228	0.99115	0.99	0.990476	0.99	0.990385	0.990909	0.990909	0.990909	0.990826	0.990826	0.989796	0.990826	0.990476	0.990826	0.990826	0.990654	0.989796	0.990476	0.990909	0.990741	0.990654	0.990385	0.990741	0.990196	0.990826	0.990385	0.990566	0.990826	0.990476	0.991071	0.990741	0.990654	0.990196	0.990654	0.990654	0.990476	0.990566	0.991071	0.990654	0.990991	0.990566
		-1.9	0.990909	0.990741	0.990476	0.990099	0.990991	0.991228	0.99115	0.99	0.990476	0.99	0.990385	0.990909	0.990909	0.990909	0.990826	0.990826	0.989796	0.990826	0.990476	0.990826	0.990826	0.990654	0.989796	0.990476	0.990909	0.990741	0.990654	0.990385	0.990741	0.990196	0.990826	0.990385	0.990566	0.990826	0.990476	0.991071	0.990741	0.990654	0.990196	0.990654	0.990654	0.990476	0.990566	0.991071	0.990654	0.990991	0.990566
		-1.7	0.981818	0.981481	0.980952	0.980198	0.981982	0.982456	0.982301	0.98	0.980952	0.98	0.980769	0.981818	0.981818	0.981818	0.981651	0.981651	0.979592	0.981651	0.980952	0.981651	0.981651	0.981308	0.979592	0.980952	0.981818	0.981481	0.981308	0.980769	0.981481	0.980392	0.981651	0.980769	0.981132	0.981651	0.980952	0.982143	0.981481	0.981308	0.980392	0.981308	0.981308	0.980952	0.981132	0.982143	0.981308	0.981982	0.981132
		-1.5	0.981818	0.981481	0.980952	0.980198	0.981982	0.982456	0.982301	0.98	0.980952	0.98	0.980769	0.981818	0.981818	0.981818	0.981651	0.981651	0.979592	0.981651	0.980952	0.981651	0.981651	0.981308	0.979592	0.980952	0.981818	0.981481	0.981308	0.980769	0.981481	0.980392	0.981651	0.980769	0.981132	0.981651	0.980952	0.982143	0.981481	0.981308	0.980392	0.981308	0.981308	0.980952	0.981132	0.982143	0.981308	0.981982	0.981132
		-1.3	0.972727	0.972222	0.971429	0.970297	0.972973	0.973684	0.973451	0.97	0.971429	0.97	0.971154	0.972727	0.972727	0.972727	0.972477	0.972477	0.969388	0.972477	0.971429	0.972477	0.972477	0.971963	0.969388	0.971429	0.972727	0.972222	0.971963	0.971154	0.972222	0.970588	0.972477	0.971154	0.971698	0.972477	0.971429	0.973214	0.972222	0.971963	0.970588	0.971963	0.971963	0.971429	0.971698	0.973214	0.971963	0.972973	0.971698
		-1.1	0.972727	0.972222	0.971429	0.970297	0.972973	0.973684	0.973451	0.97	0.971429	0.97	0.971154	0.972727	0.972727	0.972727	0.972477	0.972477	0.969388	0.972477	0.971429	0.972477	0.972477	0.971963	0.969388	0.971429	0.972727	0.972222	0.971963	0.971154	0.972222	0.970588	0.972477	0.971154	0.971698	0.972477	0.971429	0.973214	0.972222	0.971963	0.970588	0.971963	0.971963	0.971429	0.971698	0.973214	0.971963	0.972973	0.971698
		-0.9	0.972727	0.972222	0.971429	0.970297	0.972973	0.973684	0.973451	0.97	0.971429	0.97	0.971154	0.972727	0.972727	0.972727	0.972477	0.972477	0.969388	0.972477	0.971429	0.972477	0.972477	0.971963	0.969388	0.971429	0.972727	0.972222	0.971963	0.971154	0.972222	0.970588	0.972477	0.971154	0.971698	0.972477	0.971429	0.973214	0.972222	0.971963	0.970588	0.971963	0.971963	0.971429	0.971698	0.973214	0.971963	0.972973	0.971698
		-0.7	0.963636	0.962963	0.961905	0.970297	0.972973	0.973684	0.964602	0.96	0.971429	0.96	0.961538	0.963636	0.963636	0.963636	0.972477	0.972477	0.959184	0.963303	0.971429	0.972477	0.963303	0.962617	0.969388	0.971429	0.963636	0.962963	0.962617	0.971154	0.972222	0.960784	0.963303	0.971154	0.971698	0.963303	0.961905	0.973214	0.962963	0.971963	0.970588	0.971963	0.971963	0.961905	0.962264	0.964286	0.971963	0.963964	0.962264
		-0.5	0.963636	0.962963	0.961905	0.970297	0.972973	0.973684	0.964602	0.96	0.971429	0.96	0.961538	0.963636	0.963636	0.963636	0.972477	0.972477	0.959184	0.963303	0.971429	0.972477	0.963303	0.962617	0.969388	0.971429	0.963636	0.962963	0.962617	0.971154	0.972222	0.960784	0.963303	0.971154	0.971698	0.963303	0.961905	0.973214	0.962963	0.971963	0.970588	0.971963	0.971963	0.961905	0.962264	0.964286	0.971963	0.963964	0.962264
		-0.3	0.954545	0.953704	0.952381	0.960396	0.963964	0.95614	0.955752	0.96	0.971429	0.95	0.942308	0.954545	0.945455	0.954545	0.963303	0.963303	0.938776	0.954128	0.961905	0.954128	0.963303	0.962617	0.959184	0.952381	0.945455	0.944444	0.953271	0.971154	0.962963	0.941176	0.963303	0.961538	0.962264	0.954128	0.952381	0.973214	0.953704	0.971963	0.960784	0.962617	0.953271	0.952381	0.943396	0.955357	0.962617	0.954955	0.962264
		-0.1	0.954545	0.953704	0.952381	0.960396	0.963964	0.95614	0.955752	0.96	0.971429	0.95	0.942308	0.954545	0.945455	0.954545	0.963303	0.963303	0.938776	0.954128	0.961905	0.954128	0.963303	0.962617	0.959184	0.952381	0.945455	0.944444	0.953271	0.971154	0.962963	0.941176	0.963303	0.961538	0.962264	0.954128	0.952381	0.973214	0.953704	0.971963	0.960784	0.962617	0.953271	0.952381	0.943396	0.955357	0.962617	0.954955	0.962264
		0.1	0.945455	0.944444	0.942857	0.940594	0.954955	0.938596	0.946903	0.96	0.961905	0.93	0.932692	0.945455	0.927273	0.945455	0.954128	0.954128	0.938776	0.944954	0.961905	0.944954	0.944954	0.943925	0.94898	0.933333	0.936364	0.935185	0.934579	0.951923	0.953704	0.931373	0.954128	0.961538	0.943396	0.954128	0.942857	0.973214	0.944444	0.962617	0.960784	0.953271	0.943925	0.952381	0.933962	0.9375	0.962617	0.945946	0.962264
		0.3	0.927273	0.935185	0.92381	0.920792	0.936937	0.921053	0.929204	0.94	0.952381	0.92	0.923077	0.927273	0.918182	0.927273	0.944954	0.93578	0.928571	0.93578	0.942857	0.93578	0.926606	0.934579	0.938776	0.92381	0.918182	0.916667	0.915888	0.932692	0.944444	0.921569	0.93578	0.951923	0.933962	0.944954	0.933333	0.955357	0.925926	0.953271	0.941176	0.943925	0.934579	0.942857	0.924528	0.928571	0.953271	0.927928	0.95283
		0.5	0.927273	0.935185	0.92381	0.910891	0.936937	0.912281	0.929204	0.94	0.952381	0.92	0.923077	0.918182	0.918182	0.918182	0.944954	0.93578	0.918367	0.93578	0.942857	0.926606	0.926606	0.925234	0.938776	0.914286	0.909091	0.916667	0.906542	0.932692	0.935185	0.921569	0.93578	0.951923	0.933962	0.93578	0.933333	0.946429	0.925926	0.953271	0.941176	0.943925	0.934579	0.933333	0.915094	0.928571	0.943925	0.918919	0.943396
		0.7	0.927273	0.935185	0.92381	0.910891	0.936937	0.912281	0.911504	0.93	0.933333	0.9	0.923077	0.9	0.918182	0.909091	0.93578	0.917431	0.918367	0.926606	0.942857	0.917431	0.926606	0.925234	0.928571	0.904762	0.9	0.916667	0.906542	0.913462	0.925926	0.911765	0.926606	0.942308	0.915094	0.917431	0.92381	0.9375	0.916667	0.943925	0.941176	0.943925	0.925234	0.92381	0.896226	0.928571	0.943925	0.918919	0.943396
		0.9	0.927273	0.935185	0.92381	0.910891	0.936937	0.912281	0.911504	0.93	0.933333	0.9	0.923077	0.9	0.918182	0.909091	0.93578	0.917431	0.918367	0.926606	0.942857	0.917431	0.926606	0.925234	0.928571	0.904762	0.9	0.916667	0.906542	0.913462	0.925926	0.911765	0.926606	0.942308	0.915094	0.917431	0.92381	0.9375	0.916667	0.943925	0.941176	0.943925	0.925234	0.92381	0.896226	0.928571	0.943925	0.918919	0.943396
		1.1	0.927273	0.935185	0.92381	0.910891	0.936937	0.912281	0.911504	0.93	0.933333	0.9	0.923077	0.9	0.918182	0.909091	0.93578	0.917431	0.918367	0.926606	0.942857	0.917431	0.926606	0.925234	0.928571	0.904762	0.9	0.916667	0.906542	0.913462	0.925926	0.911765	0.926606	0.942308	0.915094	0.917431	0.92381	0.9375	0.916667	0.943925	0.941176	0.943925	0.925234	0.92381	0.896226	0.928571	0.943925	0.918919	0.943396
		1.3	0.890909	0.907407	0.895238	0.891089	0.90991	0.903509	0.893805	0.9	0.914286	0.88	0.903846	0.890909	0.909091	0.890909	0.917431	0.889908	0.887755	0.908257	0.904762	0.899083	0.917431	0.915888	0.897959	0.895238	0.881818	0.907407	0.897196	0.894231	0.916667	0.882353	0.908257	0.923077	0.90566	0.899083	0.904762	0.928571	0.888889	0.925234	0.921569	0.906542	0.906542	0.914286	0.877358	0.919643	0.915888	0.900901	0.915094
		1.5	0.890909	0.907407	0.895238	0.891089	0.90991	0.903509	0.893805	0.9	0.914286	0.88	0.903846	0.890909	0.909091	0.890909	0.917431	0.889908	0.887755	0.908257	0.904762	0.899083	0.917431	0.915888	0.897959	0.895238	0.881818	0.907407	0.897196	0.894231	0.916667	0.882353	0.908257	0.923077	0.90566	0.899083	0.904762	0.928571	0.888889	0.925234	0.921569	0.906542	0.906542	0.914286	0.877358	0.919643	0.915888	0.900901	0.915094
		1.7	0.890909	0.898148	0.895238	0.891089	0.90991	0.894737	0.893805	0.9	0.904762	0.88	0.894231	0.881818	0.909091	0.890909	0.908257	0.880734	0.887755	0.908257	0.895238	0.899083	0.917431	0.906542	0.897959	0.895238	0.881818	0.907407	0.897196	0.884615	0.916667	0.882353	0.908257	0.913462	0.896226	0.899083	0.895238	0.928571	0.87963	0.925234	0.921569	0.906542	0.906542	0.914286	0.877358	0.919643	0.915888	0.900901	0.915094
		1.9	0.863636	0.87963	0.87619	0.881188	0.891892	0.877193	0.876106	0.87	0.895238	0.87	0.865385	0.872727	0.9	0.872727	0.880734	0.853211	0.867347	0.889908	0.866667	0.880734	0.899083	0.897196	0.887755	0.885714	0.863636	0.888889	0.878505	0.875	0.898148	0.862745	0.880734	0.903846	0.886792	0.880734	0.87619	0.910714	0.861111	0.906542	0.901961	0.88785	0.88785	0.895238	0.867925	0.901786	0.897196	0.891892	0.90566
		2.1	0.863636	0.87963	0.87619	0.881188	0.891892	0.877193	0.876106	0.87	0.895238	0.87	0.865385	0.872727	0.9	0.872727	0.880734	0.853211	0.867347	0.889908	0.866667	0.880734	0.899083	0.897196	0.887755	0.885714	0.863636	0.888889	0.878505	0.875	0.898148	0.862745	0.880734	0.903846	0.886792	0.880734	0.87619	0.910714	0.861111	0.906542	0.901961	0.88785	0.88785	0.895238	0.867925	0.901786	0.897196	0.891892	0.90566
		2.3	0.827273	0.842593	0.819048	0.851485	0.864865	0.833333	0.840708	0.81	0.866667	0.82	0.826923	0.827273	0.854545	0.818182	0.834862	0.807339	0.816327	0.844037	0.828571	0.853211	0.853211	0.850467	0.826531	0.838095	0.809091	0.833333	0.82243	0.826923	0.842593	0.803922	0.844037	0.875	0.849057	0.844037	0.828571	0.875	0.824074	0.859813	0.833333	0.841121	0.850467	0.847619	0.839623	0.848214	0.850467	0.855856	0.877358
		2.5	0.827273	0.842593	0.819048	0.841584	0.864865	0.833333	0.840708	0.81	0.857143	0.82	0.826923	0.818182	0.854545	0.818182	0.834862	0.807339	0.816327	0.844037	0.828571	0.853211	0.844037	0.841121	0.826531	0.828571	0.809091	0.824074	0.82243	0.826923	0.833333	0.794118	0.844037	0.865385	0.839623	0.834862	0.828571	0.875	0.814815	0.859813	0.823529	0.841121	0.850467	0.847619	0.830189	0.848214	0.850467	0.846847	0.877358
		2.7	0.818182	0.842593	0.8	0.831683	0.855856	0.824561	0.831858	0.81	0.857143	0.81	0.807692	0.818182	0.854545	0.818182	0.825688	0.798165	0.795918	0.844037	0.819048	0.844037	0.844037	0.831776	0.816327	0.809524	0.809091	0.814815	0.813084	0.807692	0.833333	0.784314	0.844037	0.855769	0.839623	0.825688	0.828571	0.866071	0.814815	0.859813	0.803922	0.841121	0.850467	0.847619	0.820755	0.848214	0.850467	0.846847	0.867925
		2.9	0.781818	0.805556	0.771429	0.80198	0.837838	0.798246	0.80531	0.78	0.838095	0.78	0.778846	0.8	0.827273	0.8	0.807339	0.779817	0.765306	0.807339	0.8	0.825688	0.825688	0.803738	0.795918	0.780952	0.772727	0.787037	0.785047	0.788462	0.814815	0.764706	0.816514	0.826923	0.811321	0.798165	0.809524	0.848214	0.796296	0.82243	0.77451	0.813084	0.82243	0.809524	0.792453	0.830357	0.831776	0.81982	0.839623
		3.1	0.718182	0.740741	0.714286	0.762376	0.774775	0.754386	0.725664	0.72	0.780952	0.72	0.730769	0.763636	0.763636	0.727273	0.761468	0.733945	0.72449	0.733945	0.761905	0.770642	0.761468	0.738318	0.744898	0.72381	0.7	0.731481	0.728972	0.721154	0.75	0.696078	0.761468	0.759615	0.754717	0.724771	0.742857	0.794643	0.740741	0.757009	0.72549	0.747664	0.757009	0.761905	0.716981	0.758929	0.757009	0.756757	0.783019
		3.3	0.690909	0.694444	0.714286	0.732673	0.756757	0.72807	0.707965	0.7	0.752381	0.68	0.701923	0.727273	0.709091	0.690909	0.715596	0.688073	0.72449	0.706422	0.72381	0.733945	0.733945	0.700935	0.704082	0.685714	0.654545	0.712963	0.682243	0.682692	0.731481	0.666667	0.733945	0.721154	0.716981	0.706422	0.714286	0.767857	0.703704	0.719626	0.686275	0.728972	0.728972	0.72381	0.688679	0.732143	0.719626	0.720721	0.745283
		3.5	0.681818	0.694444	0.714286	0.732673	0.756757	0.710526	0.699115	0.7	0.752381	0.66	0.692308	0.727273	0.7	0.681818	0.715596	0.688073	0.72449	0.706422	0.714286	0.733945	0.724771	0.691589	0.693878	0.67619	0.654545	0.712963	0.672897	0.673077	0.722222	0.656863	0.724771	0.711538	0.716981	0.697248	0.714286	0.758929	0.703704	0.719626	0.666667	0.719626	0.728972	0.72381	0.669811	0.723214	0.71028	0.711712	0.735849
		3.7	0.654545	0.675926	0.666667	0.693069	0.711712	0.666667	0.672566	0.66	0.714286	0.63	0.653846	0.709091	0.663636	0.645455	0.678899	0.66055	0.683673	0.688073	0.657143	0.697248	0.688073	0.663551	0.663265	0.638095	0.636364	0.675926	0.635514	0.653846	0.666667	0.637255	0.697248	0.673077	0.669811	0.678899	0.685714	0.714286	0.666667	0.672897	0.627451	0.654206	0.691589	0.685714	0.650943	0.678571	0.682243	0.684685	0.698113
		3.9	0.627273	0.657407	0.657143	0.683168	0.693694	0.649123	0.654867	0.63	0.695238	0.61	0.634615	0.690909	0.645455	0.618182	0.66055	0.633028	0.653061	0.66055	0.628571	0.678899	0.669725	0.654206	0.632653	0.628571	0.627273	0.657407	0.616822	0.634615	0.638889	0.627451	0.678899	0.653846	0.650943	0.66055	0.67619	0.6875	0.648148	0.654206	0.617647	0.626168	0.672897	0.666667	0.632075	0.651786	0.654206	0.666667	0.679245
		4.1	0.609091	0.611111	0.638095	0.653465	0.657658	0.614035	0.619469	0.61	0.67619	0.59	0.605769	0.654545	0.618182	0.563636	0.633028	0.59633	0.632653	0.623853	0.609524	0.651376	0.633028	0.64486	0.612245	0.609524	0.6	0.62037	0.588785	0.596154	0.62037	0.598039	0.651376	0.634615	0.59434	0.623853	0.638095	0.660714	0.62037	0.626168	0.598039	0.598131	0.64486	0.628571	0.603774	0.607143	0.616822	0.621622	0.650943
		4.3	0.563636	0.555556	0.6	0.594059	0.612613	0.552632	0.566372	0.55	0.619048	0.54	0.548077	0.581818	0.581818	0.5	0.559633	0.559633	0.591837	0.59633	0.533333	0.59633	0.577982	0.579439	0.581633	0.542857	0.545455	0.583333	0.551402	0.557692	0.564815	0.558824	0.59633	0.586538	0.537736	0.568807	0.580952	0.589286	0.574074	0.579439	0.54902	0.560748	0.579439	0.561905	0.54717	0.535714	0.551402	0.558559	0.584906
		4.5	0.518182	0.527778	0.542857	0.544554	0.576577	0.508772	0.539823	0.51	0.552381	0.5	0.509615	0.527273	0.527273	0.472727	0.513761	0.495413	0.530612	0.550459	0.504762	0.550459	0.513761	0.523364	0.55102	0.485714	0.5	0.527778	0.523364	0.509615	0.527778	0.529412	0.559633	0.557692	0.490566	0.513761	0.542857	0.553571	0.537037	0.542056	0.519608	0.542056	0.53271	0.52381	0.518868	0.5	0.495327	0.531532	0.537736
		4.7	0.472727	0.481481	0.485714	0.49505	0.504505	0.447368	0.486726	0.46	0.495238	0.46	0.451923	0.490909	0.5	0.436364	0.440367	0.458716	0.479592	0.504587	0.466667	0.477064	0.477064	0.46729	0.520408	0.438095	0.445455	0.462963	0.495327	0.442308	0.490741	0.480392	0.513761	0.5	0.424528	0.458716	0.495238	0.5	0.490741	0.495327	0.441176	0.485981	0.485981	0.47619	0.462264	0.4375	0.439252	0.468468	0.481132
		4.9	0.463636	0.472222	0.466667	0.49505	0.504505	0.447368	0.469027	0.45	0.495238	0.45	0.432692	0.481818	0.490909	0.427273	0.431193	0.449541	0.479592	0.495413	0.447619	0.458716	0.46789	0.46729	0.510204	0.428571	0.427273	0.453704	0.485981	0.432692	0.490741	0.460784	0.504587	0.490385	0.424528	0.449541	0.485714	0.491071	0.472222	0.476636	0.441176	0.46729	0.476636	0.466667	0.45283	0.428571	0.439252	0.459459	0.471698
		5.1	0.4	0.407407	0.419048	0.425743	0.423423	0.377193	0.389381	0.41	0.409524	0.39	0.365385	0.409091	0.418182	0.354545	0.385321	0.40367	0.418367	0.431193	0.409524	0.376147	0.422018	0.401869	0.44898	0.4	0.372727	0.388889	0.429907	0.403846	0.407407	0.392157	0.440367	0.413462	0.377358	0.376147	0.438095	0.428571	0.398148	0.411215	0.392157	0.411215	0.383178	0.409524	0.386792	0.357143	0.383178	0.405405	0.396226
		5.3	0.327273	0.361111	0.342857	0.386139	0.342342	0.324561	0.327434	0.34	0.342857	0.35	0.307692	0.327273	0.345455	0.272727	0.321101	0.330275	0.357143	0.366972	0.342857	0.311927	0.33945	0.364486	0.367347	0.342857	0.318182	0.333333	0.364486	0.326923	0.333333	0.333333	0.357798	0.346154	0.311321	0.311927	0.371429	0.375	0.342593	0.336449	0.333333	0.35514	0.327103	0.352381	0.330189	0.3125	0.308411	0.333333	0.339623
		5.5	0.318182	0.333333	0.32381	0.356436	0.333333	0.307018	0.327434	0.32	0.342857	0.32	0.288462	0.318182	0.318182	0.263636	0.311927	0.321101	0.346939	0.348624	0.314286	0.293578	0.321101	0.345794	0.346939	0.333333	0.290909	0.324074	0.345794	0.317308	0.305556	0.333333	0.348624	0.336538	0.292453	0.302752	0.352381	0.357143	0.333333	0.327103	0.313725	0.345794	0.317757	0.342857	0.330189	0.303571	0.299065	0.324324	0.330189
		5.7	0.3	0.314815	0.304762	0.336634	0.297297	0.289474	0.309735	0.27	0.333333	0.3	0.288462	0.290909	0.281818	0.263636	0.293578	0.311927	0.306122	0.321101	0.285714	0.266055	0.293578	0.299065	0.336735	0.314286	0.281818	0.296296	0.317757	0.307692	0.277778	0.313725	0.330275	0.317308	0.264151	0.275229	0.333333	0.339286	0.305556	0.317757	0.294118	0.317757	0.280374	0.304762	0.301887	0.285714	0.271028	0.297297	0.320755
		5.9	0.263636	0.268519	0.257143	0.287129	0.261261	0.263158	0.292035	0.24	0.295238	0.26	0.25	0.263636	0.263636	0.218182	0.266055	0.275229	0.27551	0.284404	0.257143	0.229358	0.275229	0.242991	0.285714	0.266667	0.245455	0.25	0.280374	0.269231	0.25	0.264706	0.284404	0.278846	0.226415	0.238532	0.285714	0.294643	0.259259	0.271028	0.254902	0.28972	0.233645	0.27619	0.273585	0.25	0.242991	0.261261	0.283019
		6.1	0.2	0.212963	0.171429	0.237624	0.198198	0.192982	0.212389	0.18	0.209524	0.2	0.182692	0.2	0.2	0.163636	0.174312	0.192661	0.204082	0.211009	0.180952	0.183486	0.201835	0.186916	0.193878	0.2	0.172727	0.185185	0.214953	0.211538	0.194444	0.196078	0.201835	0.221154	0.179245	0.192661	0.219048	0.214286	0.203704	0.205607	0.196078	0.224299	0.168224	0.209524	0.188679	0.1875	0.17757	0.216216	0.226415
		6.3	0.172727	0.194444	0.142857	0.237624	0.189189	0.157895	0.176991	0.15	0.2	0.16	0.163462	0.163636	0.181818	0.163636	0.155963	0.183486	0.163265	0.183486	0.171429	0.155963	0.183486	0.149533	0.163265	0.180952	0.163636	0.157407	0.205607	0.182692	0.166667	0.176471	0.183486	0.211538	0.160377	0.183486	0.190476	0.196429	0.194444	0.186916	0.166667	0.196262	0.140187	0.171429	0.160377	0.1875	0.140187	0.189189	0.198113
		6.5	0.154545	0.148148	0.142857	0.188119	0.162162	0.140351	0.141593	0.12	0.161905	0.13	0.144231	0.145455	0.154545	0.136364	0.146789	0.165138	0.163265	0.146789	0.161905	0.137615	0.146789	0.130841	0.132653	0.152381	0.136364	0.157407	0.17757	0.134615	0.12963	0.156863	0.155963	0.173077	0.132075	0.137615	0.161905	0.169643	0.157407	0.149533	0.137255	0.149533	0.130841	0.142857	0.141509	0.151786	0.121495	0.162162	0.150943
		6.7	0.127273	0.12037	0.114286	0.138614	0.117117	0.0964912	0.115044	0.07	0.12381	0.08	0.0961538	0.127273	0.109091	0.1	0.119266	0.12844	0.112245	0.119266	0.104762	0.0825688	0.0917431	0.102804	0.102041	0.104762	0.109091	0.111111	0.130841	0.0961538	0.0925926	0.117647	0.100917	0.144231	0.0943396	0.110092	0.104762	0.116071	0.12963	0.11215	0.117647	0.102804	0.102804	0.114286	0.113208	0.107143	0.0934579	0.108108	0.122642
		6.9	0.109091	0.0740741	0.0761905	0.0990099	0.0810811	0.0526316	0.0884956	0.05	0.0857143	0.03	0.0576923	0.1	0.0545455	0.0727273	0.100917	0.0825688	0.0918367	0.0825688	0.0666667	0.0458716	0.0733945	0.0654206	0.0612245	0.0571429	0.0727273	0.0555556	0.0934579	0.0769231	0.0555556	0.0882353	0.0642202	0.0769231	0.0471698	0.0917431	0.0571429	0.0625	0.101852	0.0560748	0.0882353	0.0747664	0.0747664	0.0761905	0.0754717	0.0714286	0.046729	0.0720721	0.0849057
		7.1	0.0727273	0.0555556	0.0571429	0.0693069	0.0630631	0.0526316	0.0530973	0.03	0.0761905	0.03	0.0384615	0.0727273	0.0545455	0.0545455	0.0642202	0.0642202	0.0408163	0.0550459	0.0571429	0.0458716	0.0550459	0.0560748	0.0510204	0.0380952	0.0636364	0.037037	0.0747664	0.0384615	0.0462963	0.0490196	0.0366972	0.0480769	0.0471698	0.0550459	0.0571429	0.0535714	0.0648148	0.046729	0.0588235	0.0560748	0.0560748	0.047619	0.0566038	0.0446429	0.0280374	0.0540541	0.0566038
		7.3	0.0636364	0.0555556	0.047619	0.0693069	0.0630631	0.0438596	0.0442478	0.03	0.0761905	0.03	0.0384615	0.0727273	0.0545455	0.0545455	0.0550459	0.0642202	0.0408163	0.0550459	0.047619	0.0458716	0.0458716	0.0560748	0.0408163	0.0380952	0.0545455	0.037037	0.0654206	0.0384615	0.0462963	0.0490196	0.0275229	0.0480769	0.0471698	0.0550459	0.0571429	0.0535714	0.0648148	0.046729	0.0490196	0.046729	0.0560748	0.047619	0.0471698	0.0446429	0.0280374	0.0540541	0.0566038
		7.5	0.0454545	0.037037	0.0285714	0.049505	0.045045	0.0263158	0.0265487	0.01	0.0571429	0.01	0.0192308	0.0545455	0.0363636	0.0363636	0.0366972	0.0458716	0.0204082	0.0366972	0.0285714	0.0275229	0.0275229	0.0373832	0.0204082	0.0190476	0.0363636	0.0185185	0.046729	0.0192308	0.0277778	0.0294118	0.00917431	0.0288462	0.0283019	0.0366972	0.0380952	0.0357143	0.0462963	0.0280374	0.0294118	0.0280374	0.0373832	0.0285714	0.0283019	0.0267857	0.00934579	0.036036	0.0377358
		7.7	0.0454545	0.037037	0.0285714	0.049505	0.045045	0.0263158	0.0265487	0.01	0.0571429	0.01	0.0192308	0.0545455	0.0363636	0.0363636	0.0366972	0.0458716	0.0204082	0.0366972	0.0285714	0.0275229	0.0275229	0.0373832	0.0204082	0.0190476	0.0363636	0.0185185	0.046729	0.0192308	0.0277778	0.0294118	0.00917431	0.0288462	0.0283019	0.0366972	0.0380952	0.0357143	0.0462963	0.0280374	0.0294118	0.0280374	0.0373832	0.0285714	0.0283019	0.0267857	0.00934579	0.036036	0.0377358
		7.9	0.0272727	0.0277778	0.0190476	0.029703	0.027027	0.0175439	0.0176991	0	0.0380952	0	0.00961538	0.0363636	0.0181818	0.0272727	0.0275229	0.0366972	0	0.0275229	0.0190476	0.0183486	0.0183486	0.0280374	0.0102041	0.00952381	0.0181818	0.00925926	0.0373832	0.00961538	0.0185185	0.0196078	0	0.0192308	0.0188679	0.0183486	0.0190476	0.0267857	0.0277778	0.0186916	0.00980392	0.0186916	0.0186916	0.0190476	0.00943396	0.0178571	0	0.027027	0.0283019
		8.1	0.0181818	0.0277778	0.0190476	0.029703	0.027027	0.0175439	0.0176991	0	0.0285714	0	0.00961538	0.0272727	0.0181818	0.0272727	0.0183486	0.0275229	0	0.0183486	0.00952381	0.0183486	0.0183486	0.0280374	0	0.00952381	0.0181818	0.00925926	0.0373832	0.00961538	0.0185185	0.0196078	0	0.0192308	0.0188679	0.0183486	0.00952381	0.0178571	0.0185185	0.0186916	0.00980392	0.0186916	0.00934579	0.0190476	0.00943396	0.0178571	0	0.018018	0.0188679
		8.3	0.00909091	0.0185185	0.00952381	0.019802	0.018018	0.0175439	0.00884956	0	0.0190476	0	0.00961538	0.0181818	0.0181818	0.0181818	0.00917431	0.0183486	0	0.00917431	0.00952381	0.00917431	0.00917431	0.0186916	0	0.00952381	0.0181818	0.00925926	0.0280374	0	0.00925926	0.00980392	0	0.00961538	0.0188679	0.00917431	0.00952381	0.00892857	0.00925926	0.00934579	0.00980392	0.00934579	0	0.00952381	0.00943396	0.00892857	0	0.00900901	0.00943396
		8.5	0	0.0185185	0	0.00990099	0.018018	0.0175439	0	0	0.0190476	0	0.00961538	0.0181818	0.00909091	0.0181818	0.00917431	0.0183486	0	0.00917431	0.00952381	0	0.00917431	0.00934579	0	0.00952381	0.00909091	0	0.0186916	0	0.00925926	0.00980392	0	0.00961538	0.00943396	0.00917431	0.00952381	0.00892857	0.00925926	0.00934579	0.00980392	0.00934579	0	0.00952381	0.00943396	0.00892857	0	0	0.00943396
		8.7	0	0.0185185	0	0.00990099	0.018018	0.0175439	0	0	0.0190476	0	0.00961538	0.0181818	0.00909091	0.0181818	0.00917431	0.0183486	0	0.00917431	0.00952381	0	0.00917431	0.00934579	0	0.00952381	0.00909091	0	0.0186916	0	0.00925926	0.00980392	0	0.00961538	0.00943396	0.00917431	0.00952381	0.00892857	0.00925926	0.00934579	0.00980392	0.00934579	0	0.00952381	0.00943396	0.00892857	0	0	0.00943396
		8.9	0	0.0185185	0	0.00990099	0.018018	0.0175439	0	0	0.0190476	0	0.00961538	0.0181818	0.00909091	0.0181818	0.00917431	0.0183486	0	0.00917431	0.00952381	0	0.00917431	0.00934579	0	0.00952381	0.00909091	0	0.0186916	0	0.00925926	0.00980392	0	0.00961538	0.00943396	0.00917431	0.00952381	0.00892857	0.00925926	0.00934579	0.00980392	0.00934579	0	0.00952381	0.00943396	0.00892857	0	0	0.00943396
		9.1	0	0.00925926	0	0.00990099	0.00900901	0.00877193	0	0	0.00952381	0	0.00961538	0.00909091	0.00909091	0.00909091	0.00917431	0.00917431	0	0.00917431	0	0	0.00917431	0.00934579	0	0.00952381	0	0	0.00934579	0	0.00925926	0.00980392	0	0	0	0.00917431	0.00952381	0.00892857	0.00925926	0	0	0.00934579	0	0.00952381	0.00943396	0.00892857	0	0	0.00943396
		9.3	0	0.00925926	0	0.00990099	0.00900901	0.00877193	0	0	0.00952381	0	0.00961538	0.00909091	0.00909091	0.00909091	0.00917431	0.00917431	0	0.00917431	0	0	0.00917431	0.00934579	0	0.00952381	0	0	0.00934579	0	0.00925926	0.00980392	0	0	0	0.00917431	0.00952381	0.00892857	0.00925926	0	0	0.00934579	0	0.00952381	0.00943396	0.00892857	0	0	0.00943396
		9.5	0	0.00925926	0	0.00990099	0.00900901	0.00877193	0	0	0.00952381	0	0.00961538	0.00909091	0.00909091	0.00909091	0.00917431	0.00917431	0	0.00917431	0	0	0.00917431	0.00934579	0	0.00952381	0	0	0.00934579	0	0.00925926	0.00980392	0	0	0	0.00917431	0.00952381	0.00892857	0.00925926	0	0	0.00934579	0	0.00952381	0.00943396	0.00892857	0	0	0.00943396
		9.7	0	0.00925926	0	0.00990099	0.00900901	0.00877193	0	0	0.00952381	0	0.00961538	0.00909091	0.00909091	0.00909091	0.00917431	0.00917431	0	0.00917431	0	0	0.00917431	0.00934579	0	0.00952381	0	0	0.00934579	0	0.00925926	0.00980392	0	0	0	0.00917431	0.00952381	0.00892857	0.00925926	0	0	0.00934579	0	0.00952381	0.00943396	0.00892857	0	0	0.00943396
		9.9	0	0	0	0	0	0	0	0	0	0	0	0	0	0	0	0	0	0	0	0	0	0	0	0	0	0	0	0	0	0	0	0	0	0	0	0	0	0	0	0	0	0	0	0	0	0	0
		400	0	0	0	0	0	0	0	0	0	0	0	0	0	0	0	0	0	0	0	0	0	0	0	0	0	0	0	0	0	0	0	0	0	0	0	0	0	0	0	0	0	0	0	0	0	0	0
	RNN-AD	-400	1	1	1	1	1	1	1	1	1	1	1	1	1	1	1	1	1	1	1	1	1	1	1	1	1	1	1	1	1	1	1	1	1	1	1	1	1	1	1	1	1	1	1	1	1	1	1
		-3.1	0.9	0.888889	0.904762	0.90099	0.900901	0.877193	0.902655	0.86	0.895238	0.85	0.903846	0.854545	0.881818	0.890909	0.899083	0.87156	0.877551	0.899083	0.847619	0.889908	0.880734	0.88785	0.887755	0.87619	0.909091	0.888889	0.859813	0.875	0.87963	0.901961	0.889908	0.884615	0.877358	0.93578	0.87619	0.883929	0.888889	0.897196	0.921569	0.878505	0.915888	0.895238	0.915094	0.883929	0.88785	0.891892	0.90566
		-2.9	0.890909	0.87963	0.895238	0.891089	0.891892	0.868421	0.893805	0.85	0.885714	0.84	0.894231	0.845455	0.872727	0.881818	0.889908	0.862385	0.867347	0.889908	0.838095	0.880734	0.87156	0.878505	0.877551	0.866667	0.9	0.87963	0.850467	0.865385	0.87037	0.892157	0.880734	0.875	0.867925	0.926606	0.866667	0.875	0.87963	0.88785	0.911765	0.869159	0.906542	0.885714	0.90566	0.875	0.878505	0.882883	0.896226
		-2.7	0.872727	0.87963	0.838095	0.871287	0.873874	0.850877	0.876106	0.84	0.857143	0.84	0.865385	0.827273	0.854545	0.872727	0.862385	0.844037	0.836735	0.87156	0.838095	0.87156	0.853211	0.859813	0.857143	0.857143	0.863636	0.842593	0.841121	0.846154	0.87037	0.882353	0.853211	0.855769	0.867925	0.880734	0.847619	0.875	0.861111	0.869159	0.892157	0.859813	0.878505	0.857143	0.896226	0.857143	0.869159	0.864865	0.867925
		-2.5	0.872727	0.87963	0.838095	0.861386	0.873874	0.850877	0.876106	0.83	0.847619	0.84	0.855769	0.827273	0.845455	0.872727	0.853211	0.844037	0.826531	0.862385	0.828571	0.862385	0.853211	0.859813	0.857143	0.847619	0.854545	0.833333	0.841121	0.836538	0.87037	0.882353	0.844037	0.846154	0.858491	0.880734	0.847619	0.866071	0.861111	0.869159	0.882353	0.850467	0.869159	0.847619	0.886792	0.848214	0.859813	0.855856	0.858491
		-2.3	0.854545	0.851852	0.828571	0.851485	0.873874	0.842105	0.858407	0.82	0.847619	0.83	0.846154	0.818182	0.836364	0.854545	0.844037	0.825688	0.816327	0.853211	0.828571	0.862385	0.834862	0.850467	0.857143	0.838095	0.845455	0.814815	0.82243	0.826923	0.87037	0.862745	0.834862	0.846154	0.839623	0.862385	0.838095	0.857143	0.851852	0.869159	0.882353	0.850467	0.869159	0.828571	0.867925	0.830357	0.850467	0.837838	0.830189
		-2.1	0.836364	0.833333	0.8	0.821782	0.846847	0.807018	0.831858	0.8	0.819048	0.82	0.826923	0.8	0.818182	0.827273	0.816514	0.798165	0.806122	0.834862	0.8	0.844037	0.816514	0.831776	0.836735	0.809524	0.818182	0.796296	0.803738	0.788462	0.842593	0.852941	0.816514	0.817308	0.811321	0.844037	0.819048	0.830357	0.824074	0.841121	0.852941	0.831776	0.841121	0.819048	0.849057	0.8125	0.82243	0.810811	0.811321
		-1.9	0.836364	0.833333	0.780952	0.811881	0.846847	0.798246	0.814159	0.8	0.809524	0.82	0.817308	0.790909	0.8	0.809091	0.816514	0.798165	0.795918	0.825688	0.8	0.844037	0.798165	0.82243	0.826531	0.790476	0.809091	0.777778	0.785047	0.788462	0.824074	0.843137	0.807339	0.817308	0.801887	0.834862	0.809524	0.821429	0.824074	0.841121	0.843137	0.82243	0.831776	0.809524	0.849057	0.794643	0.813084	0.810811	0.811321
		-1.7	0.818182	0.796296	0.761905	0.762376	0.81982	0.77193	0.79646	0.77	0.780952	0.77	0.788462	0.754545	0.754545	0.781818	0.788991	0.770642	0.765306	0.779817	0.761905	0.807339	0.770642	0.794393	0.795918	0.761905	0.781818	0.75	0.747664	0.759615	0.777778	0.813725	0.779817	0.798077	0.764151	0.807339	0.771429	0.794643	0.787037	0.813084	0.803922	0.803738	0.803738	0.780952	0.820755	0.758929	0.785047	0.774775	0.783019
		-1.5	0.790909	0.777778	0.742857	0.752475	0.801802	0.763158	0.778761	0.75	0.771429	0.75	0.769231	0.736364	0.745455	0.772727	0.761468	0.752294	0.744898	0.761468	0.742857	0.788991	0.752294	0.785047	0.77551	0.752381	0.754545	0.740741	0.728972	0.730769	0.768519	0.784314	0.761468	0.778846	0.754717	0.779817	0.752381	0.776786	0.759259	0.794393	0.77451	0.785047	0.794393	0.761905	0.801887	0.75	0.766355	0.756757	0.754717
		-1.3	0.781818	0.759259	0.72381	0.732673	0.783784	0.754386	0.761062	0.73	0.761905	0.74	0.740385	0.718182	0.736364	0.763636	0.733945	0.733945	0.72449	0.743119	0.742857	0.770642	0.743119	0.775701	0.765306	0.733333	0.736364	0.722222	0.728972	0.711538	0.759259	0.77451	0.752294	0.769231	0.745283	0.779817	0.752381	0.758929	0.731481	0.775701	0.745098	0.775701	0.785047	0.742857	0.792453	0.741071	0.747664	0.738739	0.745283
		-1.1	0.763636	0.731481	0.67619	0.70297	0.747748	0.72807	0.734513	0.68	0.742857	0.69	0.701923	0.681818	0.681818	0.727273	0.706422	0.706422	0.704082	0.715596	0.704762	0.733945	0.706422	0.747664	0.744898	0.685714	0.681818	0.675926	0.700935	0.692308	0.731481	0.735294	0.733945	0.75	0.716981	0.743119	0.714286	0.732143	0.703704	0.728972	0.735294	0.747664	0.738318	0.72381	0.764151	0.714286	0.71028	0.684685	0.707547
		-0.9	0.736364	0.712963	0.657143	0.693069	0.738739	0.701754	0.707965	0.66	0.72381	0.66	0.682692	0.663636	0.672727	0.7	0.688073	0.678899	0.673469	0.697248	0.67619	0.724771	0.688073	0.738318	0.704082	0.67619	0.663636	0.666667	0.691589	0.682692	0.703704	0.715686	0.706422	0.730769	0.707547	0.724771	0.685714	0.714286	0.694444	0.71028	0.715686	0.71028	0.71028	0.714286	0.745283	0.696429	0.682243	0.675676	0.688679
		-0.7	0.672727	0.666667	0.609524	0.633663	0.675676	0.622807	0.654867	0.61	0.666667	0.6	0.625	0.627273	0.618182	0.645455	0.642202	0.623853	0.591837	0.651376	0.609524	0.651376	0.633028	0.700935	0.632653	0.619048	0.618182	0.601852	0.635514	0.625	0.648148	0.676471	0.642202	0.673077	0.650943	0.651376	0.638095	0.660714	0.648148	0.663551	0.656863	0.654206	0.654206	0.657143	0.669811	0.625	0.635514	0.630631	0.632075
		-0.5	0.663636	0.657407	0.6	0.60396	0.666667	0.614035	0.637168	0.59	0.638095	0.59	0.615385	0.590909	0.609091	0.618182	0.623853	0.614679	0.571429	0.633028	0.571429	0.614679	0.614679	0.691589	0.602041	0.580952	0.590909	0.592593	0.616822	0.605769	0.62037	0.656863	0.633028	0.663462	0.613208	0.633028	0.619048	0.633929	0.62963	0.635514	0.627451	0.626168	0.635514	0.628571	0.641509	0.607143	0.598131	0.603604	0.59434
		-0.3	0.627273	0.62963	0.561905	0.584158	0.63964	0.587719	0.60177	0.56	0.619048	0.55	0.567308	0.572727	0.6	0.590909	0.587156	0.568807	0.530612	0.605505	0.542857	0.568807	0.59633	0.663551	0.571429	0.552381	0.572727	0.546296	0.579439	0.567308	0.583333	0.598039	0.605505	0.615385	0.575472	0.614679	0.552381	0.580357	0.601852	0.598131	0.588235	0.579439	0.607477	0.580952	0.622642	0.598214	0.560748	0.54955	0.566038
		-0.1	0.609091	0.62037	0.542857	0.564356	0.612613	0.552632	0.566372	0.53	0.580952	0.54	0.557692	0.536364	0.572727	0.572727	0.577982	0.559633	0.520408	0.568807	0.533333	0.559633	0.568807	0.635514	0.561224	0.533333	0.554545	0.518519	0.551402	0.548077	0.546296	0.568627	0.577982	0.586538	0.54717	0.587156	0.52381	0.571429	0.574074	0.579439	0.568627	0.560748	0.588785	0.571429	0.584906	0.589286	0.53271	0.504505	0.537736
		0.1	0.563636	0.555556	0.495238	0.514851	0.558559	0.5	0.504425	0.48	0.52381	0.46	0.5	0.481818	0.509091	0.536364	0.522936	0.495413	0.469388	0.522936	0.495238	0.522936	0.522936	0.570093	0.5	0.485714	0.490909	0.462963	0.495327	0.490385	0.509259	0.519608	0.522936	0.519231	0.490566	0.550459	0.466667	0.526786	0.527778	0.523364	0.509804	0.523364	0.53271	0.514286	0.509434	0.535714	0.495327	0.459459	0.490566
		0.3	0.536364	0.509259	0.466667	0.485149	0.522523	0.473684	0.477876	0.46	0.47619	0.42	0.461538	0.454545	0.490909	0.490909	0.477064	0.440367	0.428571	0.486239	0.466667	0.477064	0.486239	0.53271	0.44898	0.438095	0.445455	0.435185	0.476636	0.432692	0.453704	0.460784	0.486239	0.471154	0.433962	0.504587	0.438095	0.491071	0.490741	0.476636	0.45098	0.485981	0.485981	0.447619	0.45283	0.491071	0.457944	0.441441	0.462264
		0.5	0.509091	0.481481	0.428571	0.445545	0.486486	0.447368	0.460177	0.41	0.447619	0.4	0.423077	0.418182	0.454545	0.472727	0.440367	0.422018	0.408163	0.449541	0.428571	0.46789	0.449541	0.485981	0.438776	0.409524	0.436364	0.425926	0.420561	0.403846	0.425926	0.441176	0.458716	0.461538	0.415094	0.477064	0.419048	0.455357	0.453704	0.448598	0.431373	0.439252	0.485981	0.419048	0.415094	0.455357	0.439252	0.414414	0.424528
		0.7	0.463636	0.416667	0.390476	0.386139	0.432432	0.385965	0.40708	0.35	0.380952	0.33	0.365385	0.372727	0.4	0.418182	0.394495	0.366972	0.377551	0.40367	0.380952	0.412844	0.394495	0.429907	0.377551	0.361905	0.381818	0.37963	0.373832	0.365385	0.361111	0.411765	0.412844	0.403846	0.358491	0.422018	0.361905	0.401786	0.398148	0.401869	0.382353	0.392523	0.429907	0.390476	0.367925	0.410714	0.383178	0.351351	0.377358
		0.9	0.427273	0.388889	0.352381	0.366337	0.387387	0.359649	0.371681	0.3	0.352381	0.29	0.326923	0.336364	0.381818	0.381818	0.348624	0.321101	0.326531	0.366972	0.342857	0.385321	0.357798	0.401869	0.357143	0.32381	0.345455	0.351852	0.35514	0.317308	0.342593	0.392157	0.385321	0.365385	0.330189	0.385321	0.32381	0.366071	0.388889	0.364486	0.362745	0.35514	0.401869	0.361905	0.339623	0.375	0.345794	0.342342	0.358491
		1.1	0.381818	0.333333	0.333333	0.316832	0.351351	0.307018	0.345133	0.27	0.285714	0.24	0.298077	0.272727	0.336364	0.318182	0.302752	0.266055	0.306122	0.321101	0.27619	0.33945	0.311927	0.345794	0.295918	0.27619	0.3	0.324074	0.299065	0.278846	0.296296	0.352941	0.33945	0.307692	0.292453	0.330275	0.27619	0.294643	0.333333	0.317757	0.303922	0.336449	0.345794	0.314286	0.292453	0.330357	0.28972	0.279279	0.292453
		1.3	0.318182	0.277778	0.27619	0.257426	0.297297	0.245614	0.300885	0.23	0.247619	0.18	0.240385	0.227273	0.281818	0.245455	0.238532	0.229358	0.244898	0.275229	0.228571	0.284404	0.266055	0.271028	0.234694	0.228571	0.245455	0.259259	0.261682	0.230769	0.25	0.27451	0.284404	0.259615	0.235849	0.275229	0.228571	0.25	0.287037	0.261682	0.245098	0.280374	0.280374	0.295238	0.245283	0.267857	0.242991	0.216216	0.264151
		1.5	0.290909	0.268519	0.257143	0.237624	0.279279	0.236842	0.274336	0.23	0.219048	0.17	0.221154	0.209091	0.254545	0.236364	0.229358	0.220183	0.204082	0.266055	0.209524	0.275229	0.256881	0.261682	0.214286	0.219048	0.227273	0.25	0.261682	0.221154	0.240741	0.264706	0.266055	0.240385	0.235849	0.247706	0.219048	0.232143	0.259259	0.242991	0.235294	0.252336	0.252336	0.27619	0.226415	0.258929	0.233645	0.207207	0.245283
		1.7	0.254545	0.222222	0.209524	0.19802	0.252252	0.192982	0.256637	0.21	0.190476	0.14	0.182692	0.181818	0.218182	0.209091	0.201835	0.183486	0.163265	0.229358	0.180952	0.238532	0.229358	0.214953	0.183673	0.161905	0.190909	0.203704	0.224299	0.211538	0.194444	0.215686	0.238532	0.211538	0.188679	0.229358	0.180952	0.214286	0.222222	0.224299	0.196078	0.233645	0.205607	0.238095	0.188679	0.223214	0.205607	0.198198	0.216981
		1.9	0.218182	0.194444	0.180952	0.188119	0.225225	0.166667	0.221239	0.19	0.171429	0.12	0.153846	0.163636	0.190909	0.172727	0.174312	0.155963	0.153061	0.183486	0.152381	0.201835	0.201835	0.196262	0.173469	0.152381	0.163636	0.175926	0.186916	0.192308	0.166667	0.186275	0.220183	0.173077	0.169811	0.201835	0.171429	0.178571	0.203704	0.186916	0.166667	0.205607	0.186916	0.209524	0.160377	0.196429	0.168224	0.171171	0.198113
		2.1	0.2	0.175926	0.180952	0.158416	0.198198	0.157895	0.19469	0.18	0.171429	0.11	0.134615	0.154545	0.172727	0.163636	0.155963	0.137615	0.142857	0.165138	0.152381	0.183486	0.174312	0.17757	0.163265	0.12381	0.154545	0.166667	0.168224	0.153846	0.157407	0.166667	0.192661	0.163462	0.160377	0.165138	0.161905	0.169643	0.194444	0.17757	0.166667	0.17757	0.17757	0.190476	0.150943	0.169643	0.158879	0.171171	0.179245
		2.3	0.145455	0.12963	0.142857	0.128713	0.162162	0.122807	0.141593	0.14	0.133333	0.09	0.105769	0.136364	0.145455	0.127273	0.137615	0.119266	0.132653	0.146789	0.12381	0.137615	0.146789	0.140187	0.122449	0.0952381	0.118182	0.12963	0.130841	0.134615	0.138889	0.127451	0.155963	0.134615	0.141509	0.137615	0.133333	0.133929	0.148148	0.158879	0.127451	0.140187	0.149533	0.152381	0.122642	0.125	0.130841	0.126126	0.122642
		2.5	0.136364	0.12037	0.133333	0.118812	0.144144	0.105263	0.132743	0.14	0.114286	0.09	0.105769	0.136364	0.145455	0.109091	0.12844	0.110092	0.122449	0.137615	0.104762	0.12844	0.137615	0.121495	0.122449	0.0857143	0.1	0.12963	0.11215	0.125	0.12963	0.117647	0.137615	0.125	0.141509	0.12844	0.133333	0.125	0.12963	0.149533	0.127451	0.140187	0.140187	0.142857	0.113208	0.107143	0.121495	0.117117	0.103774
		2.7	0.118182	0.0925926	0.0952381	0.0990099	0.117117	0.0964912	0.115044	0.11	0.104762	0.08	0.0865385	0.109091	0.118182	0.0818182	0.110092	0.0825688	0.112245	0.110092	0.0952381	0.100917	0.110092	0.121495	0.102041	0.0857143	0.0727273	0.111111	0.11215	0.115385	0.101852	0.117647	0.110092	0.115385	0.113208	0.119266	0.104762	0.107143	0.111111	0.121495	0.117647	0.121495	0.121495	0.104762	0.0943396	0.0982143	0.102804	0.117117	0.103774
		2.9	0.118182	0.0740741	0.0952381	0.0990099	0.117117	0.0877193	0.106195	0.1	0.0952381	0.07	0.0865385	0.1	0.1	0.0818182	0.110092	0.0825688	0.112245	0.100917	0.0952381	0.0917431	0.0917431	0.121495	0.0918367	0.0857143	0.0636364	0.111111	0.11215	0.105769	0.0925926	0.107843	0.110092	0.105769	0.103774	0.110092	0.0857143	0.0982143	0.111111	0.11215	0.107843	0.102804	0.121495	0.0952381	0.0943396	0.0982143	0.0841121	0.108108	0.0943396
		3.1	0.0727273	0.0555556	0.0571429	0.0693069	0.0720721	0.0526316	0.0619469	0.06	0.0571429	0.05	0.0576923	0.0727273	0.0636364	0.0636364	0.0733945	0.0642202	0.0612245	0.0825688	0.0571429	0.0642202	0.0642202	0.0841121	0.0714286	0.047619	0.0454545	0.0648148	0.0747664	0.0673077	0.0648148	0.0686275	0.0733945	0.0576923	0.0660377	0.0642202	0.0666667	0.0803571	0.0740741	0.0747664	0.0686275	0.0654206	0.0841121	0.0666667	0.0566038	0.0625	0.0654206	0.0630631	0.0566038
		3.3	0.0545455	0.0462963	0.047619	0.0594059	0.0540541	0.0438596	0.0530973	0.04	0.047619	0.04	0.0480769	0.0545455	0.0454545	0.0545455	0.0550459	0.0458716	0.0408163	0.0642202	0.047619	0.0550459	0.0458716	0.0654206	0.0510204	0.0380952	0.0363636	0.0462963	0.0560748	0.0576923	0.0555556	0.0588235	0.0550459	0.0480769	0.0471698	0.0550459	0.0571429	0.0625	0.0555556	0.0654206	0.0490196	0.0560748	0.0654206	0.0571429	0.0471698	0.0535714	0.0560748	0.045045	0.0471698
		3.5	0.0545455	0.0462963	0.047619	0.0594059	0.0540541	0.0438596	0.0530973	0.04	0.047619	0.04	0.0480769	0.0545455	0.0454545	0.0545455	0.0550459	0.0458716	0.0408163	0.0642202	0.047619	0.0550459	0.0458716	0.0654206	0.0510204	0.0380952	0.0363636	0.0462963	0.0560748	0.0576923	0.0555556	0.0588235	0.0550459	0.0480769	0.0471698	0.0550459	0.0571429	0.0625	0.0555556	0.0654206	0.0490196	0.0560748	0.0654206	0.0571429	0.0471698	0.0535714	0.0560748	0.045045	0.0471698
		3.7	0.0545455	0.0462963	0.047619	0.049505	0.0540541	0.0438596	0.0530973	0.04	0.047619	0.04	0.0480769	0.0545455	0.0454545	0.0545455	0.0550459	0.0458716	0.0408163	0.0550459	0.047619	0.0550459	0.0458716	0.0560748	0.0408163	0.0380952	0.0363636	0.0462963	0.0560748	0.0480769	0.0462963	0.0588235	0.0458716	0.0480769	0.0471698	0.0550459	0.047619	0.0535714	0.0555556	0.0560748	0.0490196	0.0560748	0.0560748	0.0571429	0.0471698	0.0535714	0.046729	0.045045	0.0471698
		3.9	0.0545455	0.0462963	0.047619	0.049505	0.0540541	0.0438596	0.0530973	0.04	0.047619	0.04	0.0480769	0.0545455	0.0454545	0.0545455	0.0550459	0.0458716	0.0408163	0.0550459	0.047619	0.0550459	0.0458716	0.0560748	0.0408163	0.0380952	0.0363636	0.0462963	0.0560748	0.0480769	0.0462963	0.0588235	0.0458716	0.0480769	0.0471698	0.0550459	0.047619	0.0535714	0.0555556	0.0560748	0.0490196	0.0560748	0.0560748	0.0571429	0.0471698	0.0535714	0.046729	0.045045	0.0471698
		4.1	0.0545455	0.0462963	0.047619	0.049505	0.0540541	0.0438596	0.0530973	0.04	0.047619	0.04	0.0480769	0.0545455	0.0454545	0.0545455	0.0550459	0.0458716	0.0408163	0.0550459	0.047619	0.0550459	0.0458716	0.0560748	0.0408163	0.0380952	0.0363636	0.0462963	0.0560748	0.0480769	0.0462963	0.0588235	0.0458716	0.0480769	0.0471698	0.0550459	0.047619	0.0535714	0.0555556	0.0560748	0.0490196	0.0560748	0.0560748	0.0571429	0.0471698	0.0535714	0.046729	0.045045	0.0471698
		4.3	0.0545455	0.0462963	0.047619	0.049505	0.0540541	0.0438596	0.0530973	0.04	0.047619	0.04	0.0480769	0.0545455	0.0454545	0.0545455	0.0550459	0.0458716	0.0408163	0.0550459	0.047619	0.0550459	0.0458716	0.0560748	0.0408163	0.0380952	0.0363636	0.0462963	0.0560748	0.0480769	0.0462963	0.0588235	0.0458716	0.0480769	0.0471698	0.0550459	0.047619	0.0535714	0.0555556	0.0560748	0.0490196	0.0560748	0.0560748	0.0571429	0.0471698	0.0535714	0.046729	0.045045	0.0471698
		4.5	0.0545455	0.0462963	0.0380952	0.039604	0.0540541	0.0438596	0.0530973	0.03	0.0380952	0.04	0.0480769	0.0545455	0.0454545	0.0545455	0.0550459	0.0458716	0.0408163	0.0550459	0.047619	0.0550459	0.0366972	0.046729	0.0306122	0.0285714	0.0363636	0.037037	0.0560748	0.0384615	0.0462963	0.0588235	0.0366972	0.0480769	0.0471698	0.0550459	0.0380952	0.0535714	0.0462963	0.0560748	0.0490196	0.0560748	0.0560748	0.047619	0.0471698	0.0535714	0.046729	0.036036	0.0471698
		4.7	0.0454545	0.037037	0.0380952	0.039604	0.045045	0.0350877	0.0442478	0.03	0.0380952	0.03	0.0384615	0.0454545	0.0363636	0.0454545	0.0458716	0.0366972	0.0306122	0.0458716	0.0380952	0.0458716	0.0366972	0.046729	0.0306122	0.0285714	0.0272727	0.037037	0.046729	0.0384615	0.037037	0.0490196	0.0366972	0.0384615	0.0377358	0.0458716	0.0380952	0.0446429	0.0462963	0.046729	0.0392157	0.046729	0.046729	0.047619	0.0377358	0.0446429	0.0373832	0.036036	0.0377358
		4.9	0.0454545	0.037037	0.0380952	0.039604	0.045045	0.0350877	0.0442478	0.03	0.0380952	0.03	0.0384615	0.0454545	0.0363636	0.0454545	0.0458716	0.0366972	0.0306122	0.0458716	0.0380952	0.0458716	0.0366972	0.046729	0.0306122	0.0285714	0.0272727	0.037037	0.046729	0.0384615	0.037037	0.0490196	0.0366972	0.0384615	0.0377358	0.0458716	0.0380952	0.0446429	0.0462963	0.046729	0.0392157	0.046729	0.046729	0.047619	0.0377358	0.0446429	0.0373832	0.036036	0.0377358
		5.1	0.0181818	0.00925926	0.00952381	0.00990099	0.018018	0.0175439	0.0176991	0.01	0.00952381	0.01	0.0192308	0.0181818	0.0181818	0.0181818	0.0183486	0.00917431	0.0102041	0.0183486	0.0190476	0.0183486	0.00917431	0.0186916	0.0102041	0.00952381	0.00909091	0.0185185	0.0186916	0.00961538	0.00925926	0.0196078	0.0183486	0.00961538	0.0188679	0.0183486	0.0190476	0.0178571	0.0185185	0.0186916	0.0196078	0.0186916	0.0186916	0.0190476	0.0188679	0.0178571	0.0186916	0.00900901	0.00943396
		5.3	0.00909091	0.00925926	0.00952381	0.00990099	0.00900901	0.00877193	0.00884956	0.01	0.00952381	0.01	0.00961538	0.00909091	0.00909091	0.00909091	0.00917431	0.00917431	0.0102041	0.00917431	0.00952381	0.00917431	0.00917431	0.00934579	0.0102041	0.00952381	0.00909091	0.00925926	0.00934579	0.00961538	0.00925926	0.00980392	0.00917431	0.00961538	0.00943396	0.00917431	0.00952381	0.00892857	0.00925926	0.00934579	0.00980392	0.00934579	0.00934579	0.00952381	0.00943396	0.00892857	0.00934579	0.00900901	0.00943396
		5.5	0.00909091	0.00925926	0.00952381	0.00990099	0.00900901	0.00877193	0.00884956	0.01	0.00952381	0.01	0.00961538	0.00909091	0.00909091	0.00909091	0.00917431	0.00917431	0.0102041	0.00917431	0.00952381	0.00917431	0.00917431	0.00934579	0.0102041	0.00952381	0.00909091	0.00925926	0.00934579	0.00961538	0.00925926	0.00980392	0.00917431	0.00961538	0.00943396	0.00917431	0.00952381	0.00892857	0.00925926	0.00934579	0.00980392	0.00934579	0.00934579	0.00952381	0.00943396	0.00892857	0.00934579	0.00900901	0.00943396
		5.7	0.00909091	0.00925926	0.00952381	0.00990099	0.00900901	0.00877193	0.00884956	0.01	0.00952381	0.01	0.00961538	0.00909091	0.00909091	0.00909091	0.00917431	0.00917431	0.0102041	0.00917431	0.00952381	0.00917431	0.00917431	0.00934579	0.0102041	0.00952381	0.00909091	0.00925926	0.00934579	0.00961538	0.00925926	0.00980392	0.00917431	0.00961538	0.00943396	0.00917431	0.00952381	0.00892857	0.00925926	0.00934579	0.00980392	0.00934579	0.00934579	0.00952381	0.00943396	0.00892857	0.00934579	0.00900901	0.00943396
		5.9	0.00909091	0.00925926	0.00952381	0.00990099	0.00900901	0.00877193	0.00884956	0.01	0.00952381	0.01	0.00961538	0.00909091	0.00909091	0.00909091	0.00917431	0.00917431	0.0102041	0.00917431	0.00952381	0.00917431	0.00917431	0.00934579	0.0102041	0.00952381	0.00909091	0.00925926	0.00934579	0.00961538	0.00925926	0.00980392	0.00917431	0.00961538	0.00943396	0.00917431	0.00952381	0.00892857	0.00925926	0.00934579	0.00980392	0.00934579	0.00934579	0.00952381	0.00943396	0.00892857	0.00934579	0.00900901	0.00943396
		6.1	0.00909091	0.00925926	0.00952381	0.00990099	0.00900901	0.00877193	0.00884956	0.01	0.00952381	0.01	0.00961538	0.00909091	0.00909091	0.00909091	0.00917431	0.00917431	0.0102041	0.00917431	0.00952381	0.00917431	0.00917431	0.00934579	0.0102041	0.00952381	0.00909091	0.00925926	0.00934579	0.00961538	0.00925926	0.00980392	0.00917431	0.00961538	0.00943396	0.00917431	0.00952381	0.00892857	0.00925926	0.00934579	0.00980392	0.00934579	0.00934579	0.00952381	0.00943396	0.00892857	0.00934579	0.00900901	0.00943396
		6.3	0.00909091	0.00925926	0.00952381	0.00990099	0.00900901	0.00877193	0.00884956	0.01	0.00952381	0.01	0.00961538	0.00909091	0.00909091	0.00909091	0.00917431	0.00917431	0.0102041	0.00917431	0.00952381	0.00917431	0.00917431	0.00934579	0.0102041	0.00952381	0.00909091	0.00925926	0.00934579	0.00961538	0.00925926	0.00980392	0.00917431	0.00961538	0.00943396	0.00917431	0.00952381	0.00892857	0.00925926	0.00934579	0.00980392	0.00934579	0.00934579	0.00952381	0.00943396	0.00892857	0.00934579	0.00900901	0.00943396
		6.5	0.00909091	0.00925926	0.00952381	0.00990099	0.00900901	0.00877193	0.00884956	0.01	0.00952381	0.01	0.00961538	0.00909091	0.00909091	0.00909091	0.00917431	0.00917431	0.0102041	0.00917431	0.00952381	0.00917431	0.00917431	0.00934579	0.0102041	0.00952381	0.00909091	0.00925926	0.00934579	0.00961538	0.00925926	0.00980392	0.00917431	0.00961538	0.00943396	0.00917431	0.00952381	0.00892857	0.00925926	0.00934579	0.00980392	0.00934579	0.00934579	0.00952381	0.00943396	0.00892857	0.00934579	0.00900901	0.00943396
		6.7	0.00909091	0.00925926	0.00952381	0.00990099	0.00900901	0.00877193	0.00884956	0.01	0.00952381	0.01	0.00961538	0.00909091	0.00909091	0.00909091	0.00917431	0.00917431	0.0102041	0.00917431	0.00952381	0.00917431	0.00917431	0.00934579	0.0102041	0.00952381	0.00909091	0.00925926	0.00934579	0.00961538	0.00925926	0.00980392	0.00917431	0.00961538	0.00943396	0.00917431	0.00952381	0.00892857	0.00925926	0.00934579	0.00980392	0.00934579	0.00934579	0.00952381	0.00943396	0.00892857	0.00934579	0.00900901	0.00943396
		6.9	0.00909091	0.00925926	0.00952381	0.00990099	0.00900901	0.00877193	0.00884956	0.01	0.00952381	0.01	0.00961538	0.00909091	0.00909091	0.00909091	0.00917431	0.00917431	0.0102041	0.00917431	0.00952381	0.00917431	0.00917431	0.00934579	0.0102041	0.00952381	0.00909091	0.00925926	0.00934579	0.00961538	0.00925926	0.00980392	0.00917431	0.00961538	0.00943396	0.00917431	0.00952381	0.00892857	0.00925926	0.00934579	0.00980392	0.00934579	0.00934579	0.00952381	0.00943396	0.00892857	0.00934579	0.00900901	0.00943396
		7.1	0	0	0	0	0	0	0	0	0	0	0	0	0	0	0	0	0	0	0	0	0	0	0	0	0	0	0	0	0	0	0	0	0	0	0	0	0	0	0	0	0	0	0	0	0	0	0
		7.3	0	0	0	0	0	0	0	0	0	0	0	0	0	0	0	0	0	0	0	0	0	0	0	0	0	0	0	0	0	0	0	0	0	0	0	0	0	0	0	0	0	0	0	0	0	0	0
		7.5	0	0	0	0	0	0	0	0	0	0	0	0	0	0	0	0	0	0	0	0	0	0	0	0	0	0	0	0	0	0	0	0	0	0	0	0	0	0	0	0	0	0	0	0	0	0	0
		7.7	0	0	0	0	0	0	0	0	0	0	0	0	0	0	0	0	0	0	0	0	0	0	0	0	0	0	0	0	0	0	0	0	0	0	0	0	0	0	0	0	0	0	0	0	0	0	0
		7.9	0	0	0	0	0	0	0	0	0	0	0	0	0	0	0	0	0	0	0	0	0	0	0	0	0	0	0	0	0	0	0	0	0	0	0	0	0	0	0	0	0	0	0	0	0	0	0
		8.1	0	0	0	0	0	0	0	0	0	0	0	0	0	0	0	0	0	0	0	0	0	0	0	0	0	0	0	0	0	0	0	0	0	0	0	0	0	0	0	0	0	0	0	0	0	0	0
		8.3	0	0	0	0	0	0	0	0	0	0	0	0	0	0	0	0	0	0	0	0	0	0	0	0	0	0	0	0	0	0	0	0	0	0	0	0	0	0	0	0	0	0	0	0	0	0	0
		8.5	0	0	0	0	0	0	0	0	0	0	0	0	0	0	0	0	0	0	0	0	0	0	0	0	0	0	0	0	0	0	0	0	0	0	0	0	0	0	0	0	0	0	0	0	0	0	0
		8.7	0	0	0	0	0	0	0	0	0	0	0	0	0	0	0	0	0	0	0	0	0	0	0	0	0	0	0	0	0	0	0	0	0	0	0	0	0	0	0	0	0	0	0	0	0	0	0
		8.9	0	0	0	0	0	0	0	0	0	0	0	0	0	0	0	0	0	0	0	0	0	0	0	0	0	0	0	0	0	0	0	0	0	0	0	0	0	0	0	0	0	0	0	0	0	0	0
		400	0	0	0	0	0	0	0	0	0	0	0	0	0	0	0	0	0	0	0	0	0	0	0	0	0	0	0	0	0	0	0	0	0	0	0	0	0	0	0	0	0	0	0	0	0	0	0
Early AD with high brain amyloid levels (CDR-SB)	AD Course Map	-150	1	1	1	1	1	1	1	1	1	1	1	1	1	1	1	1	1	1	1	1	1	1	1	1	1	1	1	1	1	1	1	1	1	1	1	1	1	1	1	1	1	1	1	1	1	1	1
		-1	0.916159	0.916159	0.907716	0.918155	0.915123	0.91528	0.912519	0.899848	0.910819	0.908419	0.915805	0.896047	0.931852	0.907353	0.900593	0.913846	0.904401	0.916053	0.915305	0.910448	0.914504	0.907716	0.910847	0.904478	0.912202	0.898021	0.905185	0.915644	0.904692	0.897361	0.921283	0.915123	0.909091	0.907875	0.915535	0.910949	0.914894	0.92042	0.906667	0.905488	0.906389	0.909228	0.91791	0.908029	0.91543	0.907463	0.905199
		-0.95	0.910061	0.907012	0.901664	0.909226	0.910494	0.912254	0.907994	0.895296	0.904971	0.899557	0.911374	0.89019	0.927407	0.9	0.897626	0.907692	0.898331	0.911635	0.909361	0.90597	0.905344	0.898638	0.906389	0.897015	0.910714	0.888889	0.900741	0.907975	0.897361	0.892962	0.91691	0.908951	0.9	0.900446	0.906486	0.90365	0.904255	0.915916	0.899259	0.896341	0.89896	0.903177	0.910448	0.89781	0.908012	0.9	0.897554
		-0.9	0.89939	0.902439	0.895613	0.903274	0.901235	0.903177	0.898944	0.887709	0.899123	0.889217	0.902511	0.881406	0.921481	0.892647	0.890208	0.898462	0.890744	0.905744	0.901932	0.901493	0.896183	0.892587	0.900446	0.891045	0.90625	0.881279	0.893333	0.90184	0.890029	0.884164	0.909621	0.902778	0.890909	0.893016	0.897436	0.89635	0.896657	0.906907	0.891852	0.890244	0.890045	0.897126	0.902985	0.893431	0.902077	0.895522	0.888379
		-0.85	0.896341	0.900915	0.892587	0.900298	0.896605	0.898638	0.895928	0.883156	0.894737	0.883309	0.896603	0.877013	0.915556	0.889706	0.884273	0.890769	0.886191	0.904271	0.900446	0.897015	0.891603	0.889561	0.897474	0.88806	0.900298	0.878234	0.893333	0.895706	0.882698	0.881232	0.90379	0.896605	0.889394	0.885587	0.892911	0.893431	0.889058	0.900901	0.888889	0.884146	0.890045	0.891074	0.9	0.884672	0.896142	0.892537	0.882263
		-0.8	0.890244	0.896341	0.888048	0.892857	0.884259	0.892587	0.891403	0.877086	0.890351	0.878877	0.889217	0.872621	0.905185	0.885294	0.876855	0.883077	0.883156	0.899853	0.893016	0.892537	0.887023	0.885023	0.888559	0.879104	0.894345	0.873668	0.885926	0.884969	0.876833	0.875367	0.897959	0.890432	0.881818	0.882615	0.886878	0.891971	0.882979	0.893393	0.882963	0.881098	0.882615	0.886536	0.889552	0.875912	0.890208	0.88806	0.879205
		-0.75	0.875	0.885671	0.878971	0.885417	0.873457	0.880484	0.882353	0.871017	0.878655	0.870015	0.883309	0.863836	0.89037	0.876471	0.866469	0.870769	0.871017	0.893962	0.881129	0.886567	0.876336	0.875946	0.881129	0.862687	0.880952	0.864536	0.875556	0.872699	0.870968	0.866569	0.887755	0.882716	0.869697	0.8737	0.879336	0.883212	0.87234	0.882883	0.874074	0.865854	0.8737	0.877458	0.88209	0.867153	0.878338	0.877612	0.868502
		-0.7	0.871951	0.876524	0.874433	0.880952	0.865741	0.874433	0.873303	0.866464	0.871345	0.864106	0.875923	0.85798	0.882963	0.867647	0.863501	0.863077	0.866464	0.885125	0.878158	0.877612	0.870229	0.868381	0.878158	0.852239	0.876488	0.858447	0.872593	0.865031	0.865103	0.859238	0.881924	0.876543	0.863636	0.863299	0.871795	0.874453	0.867781	0.876877	0.871111	0.859756	0.867756	0.869894	0.871642	0.859854	0.87092	0.874627	0.862385
		-0.65	0.859756	0.870427	0.860817	0.873512	0.854938	0.865356	0.865762	0.85129	0.859649	0.85229	0.867061	0.844802	0.872593	0.860294	0.848665	0.856923	0.858877	0.87187	0.867756	0.868657	0.865649	0.859304	0.870728	0.838806	0.863095	0.852359	0.863704	0.858896	0.851906	0.848974	0.870262	0.864198	0.857576	0.855869	0.861237	0.864234	0.857143	0.866366	0.865185	0.852134	0.858841	0.859304	0.859701	0.852555	0.854599	0.868657	0.850153
		-0.6	0.849085	0.856707	0.848714	0.860119	0.837963	0.845688	0.853695	0.837633	0.847953	0.840473	0.855244	0.828697	0.856296	0.842647	0.836795	0.844615	0.84522	0.857143	0.84844	0.853731	0.847328	0.844175	0.857355	0.826866	0.84375	0.840183	0.851852	0.846626	0.83871	0.837243	0.861516	0.847222	0.837879	0.84101	0.850679	0.848175	0.843465	0.852853	0.853333	0.83689	0.845468	0.850227	0.843284	0.840876	0.844214	0.849254	0.836391
		-0.55	0.839939	0.842988	0.838124	0.845238	0.82716	0.835098	0.844646	0.827011	0.833333	0.825702	0.840473	0.816984	0.845926	0.830882	0.824926	0.830769	0.836115	0.843888	0.838039	0.841791	0.838168	0.832073	0.845468	0.819403	0.831845	0.829528	0.838519	0.834356	0.824047	0.828446	0.851312	0.834877	0.827273	0.829123	0.838612	0.837956	0.826748	0.842342	0.841481	0.82622	0.835067	0.842663	0.829851	0.832117	0.830861	0.835821	0.825688
		-0.5	0.827744	0.830793	0.829047	0.830357	0.816358	0.824508	0.835596	0.810319	0.823099	0.816839	0.825702	0.808199	0.834074	0.819118	0.81454	0.818462	0.819423	0.835052	0.824666	0.831343	0.829008	0.822995	0.833581	0.808955	0.813988	0.817352	0.826667	0.817485	0.812317	0.816716	0.841108	0.822531	0.818182	0.820208	0.829563	0.832117	0.817629	0.83033	0.832593	0.818598	0.821694	0.829047	0.813433	0.821898	0.818991	0.823881	0.818043
		-0.45	0.8125	0.820122	0.813918	0.81994	0.804012	0.81997	0.819005	0.801214	0.812865	0.803545	0.807976	0.79063	0.814815	0.804412	0.796736	0.8	0.807284	0.826215	0.805349	0.819403	0.816794	0.807867	0.81575	0.798507	0.794643	0.794521	0.805926	0.797546	0.796188	0.803519	0.825073	0.807099	0.806061	0.803863	0.812971	0.816058	0.808511	0.815315	0.814815	0.804878	0.803863	0.821483	0.798507	0.811679	0.799703	0.810448	0.804281
		-0.4	0.789634	0.806402	0.801815	0.803571	0.782407	0.803328	0.803922	0.787557	0.796784	0.782866	0.791728	0.774524	0.8	0.782353	0.772997	0.781538	0.792109	0.807069	0.789004	0.804478	0.8	0.7882	0.796434	0.783582	0.77381	0.780822	0.791111	0.780675	0.780059	0.78739	0.806122	0.785494	0.787879	0.786033	0.79638	0.79854	0.790274	0.797297	0.797037	0.789634	0.784547	0.807867	0.776119	0.792701	0.780415	0.79403	0.792049
		-0.35	0.768293	0.786585	0.785174	0.791667	0.768519	0.782148	0.782805	0.76783	0.780702	0.762186	0.772526	0.758419	0.786667	0.767647	0.75816	0.766154	0.776935	0.787923	0.775632	0.786567	0.781679	0.768533	0.777117	0.768657	0.758929	0.762557	0.771852	0.765337	0.760997	0.771261	0.787172	0.768519	0.771212	0.768202	0.785822	0.781022	0.768997	0.782282	0.779259	0.77439	0.771174	0.794251	0.758209	0.776642	0.764095	0.771642	0.776758
		-0.3	0.751524	0.769817	0.762481	0.772321	0.75	0.760968	0.764706	0.754173	0.767544	0.748892	0.756278	0.742313	0.761481	0.75	0.744807	0.749231	0.754173	0.768778	0.756315	0.774627	0.757252	0.754917	0.76523	0.747761	0.738095	0.744292	0.752593	0.75	0.747801	0.753666	0.766764	0.743827	0.75	0.753343	0.770739	0.759124	0.746201	0.767267	0.764444	0.751524	0.751857	0.770045	0.743284	0.760584	0.746291	0.752239	0.759939
		-0.25	0.72561	0.742378	0.738275	0.747024	0.725309	0.73525	0.74359	0.735964	0.741228	0.72969	0.72969	0.720351	0.740741	0.725	0.718101	0.727692	0.732929	0.749632	0.729569	0.749254	0.737405	0.733737	0.738484	0.725373	0.708333	0.721461	0.728889	0.723926	0.715543	0.727273	0.737609	0.720679	0.728788	0.726597	0.739065	0.735766	0.723404	0.741742	0.740741	0.730183	0.726597	0.74584	0.719403	0.735766	0.718101	0.726866	0.733945
		-0.2	0.71189	0.730183	0.723147	0.730655	0.714506	0.729198	0.731523	0.725341	0.726608	0.717873	0.716396	0.713031	0.73037	0.708824	0.706231	0.715385	0.720789	0.736377	0.717682	0.738806	0.725191	0.723147	0.725111	0.713433	0.697917	0.710807	0.717037	0.71319	0.702346	0.715543	0.727405	0.709877	0.719697	0.717682	0.723982	0.725547	0.711246	0.732733	0.733333	0.719512	0.708767	0.732224	0.71194	0.722628	0.707715	0.710448	0.720183
		-0.15	0.689024	0.713415	0.711044	0.715774	0.697531	0.711044	0.713424	0.705615	0.714912	0.703102	0.701625	0.693997	0.717037	0.694118	0.68546	0.698462	0.699545	0.727541	0.698366	0.71791	0.703817	0.711044	0.711738	0.69403	0.681548	0.694064	0.703704	0.699387	0.692082	0.702346	0.71137	0.700617	0.704545	0.702823	0.710407	0.706569	0.691489	0.71021	0.717037	0.699695	0.684993	0.72466	0.698507	0.712409	0.68546	0.691045	0.704893
		-0.1	0.666159	0.693598	0.689864	0.699405	0.67284	0.689864	0.689291	0.679818	0.692982	0.676514	0.67356	0.669107	0.688889	0.673529	0.667656	0.672308	0.675266	0.705449	0.677563	0.691045	0.690076	0.685325	0.684993	0.667164	0.66369	0.666667	0.681481	0.677914	0.670088	0.677419	0.689504	0.675926	0.680303	0.682021	0.689291	0.689051	0.670213	0.683183	0.69037	0.678354	0.658247	0.698941	0.674627	0.691971	0.661721	0.671642	0.680428
		-0.05	0.641768	0.66311	0.656581	0.66369	0.649691	0.659607	0.662142	0.641882	0.662281	0.642541	0.648449	0.645681	0.663704	0.654412	0.649852	0.650769	0.644917	0.671576	0.652303	0.661194	0.668702	0.659607	0.661218	0.643284	0.644345	0.637747	0.657778	0.647239	0.643695	0.648094	0.658892	0.649691	0.659091	0.649331	0.662142	0.667153	0.645897	0.660661	0.668148	0.650915	0.628529	0.674735	0.649254	0.661314	0.64095	0.644776	0.652905
		0	0.612805	0.637195	0.630862	0.644345	0.623457	0.633888	0.645551	0.622155	0.637427	0.618907	0.623338	0.623719	0.634074	0.633824	0.623145	0.627692	0.61912	0.643594	0.632987	0.634328	0.648855	0.635401	0.628529	0.61791	0.625	0.621005	0.632593	0.622699	0.621701	0.623167	0.634111	0.631173	0.640909	0.634473	0.642534	0.637956	0.629179	0.636637	0.648889	0.625	0.606241	0.652042	0.625373	0.639416	0.617211	0.61791	0.631498
		0.05	0.599085	0.618902	0.612708	0.627976	0.609568	0.621785	0.631976	0.61305	0.624269	0.59675	0.611521	0.604685	0.614815	0.625	0.605341	0.610769	0.603945	0.624448	0.619614	0.622388	0.633588	0.620272	0.615156	0.607463	0.608631	0.599696	0.617778	0.610429	0.599707	0.609971	0.618076	0.615741	0.627273	0.619614	0.622926	0.617518	0.610942	0.624625	0.632593	0.61128	0.589896	0.630862	0.60597	0.621898	0.60089	0.601493	0.61315
		0.1	0.580793	0.592988	0.585477	0.598214	0.58179	0.599092	0.604827	0.587253	0.599415	0.574594	0.583456	0.584187	0.58963	0.597059	0.586053	0.586154	0.581184	0.596465	0.59584	0.598507	0.616794	0.596067	0.591382	0.579104	0.583333	0.569254	0.594074	0.582822	0.571848	0.587977	0.588921	0.587963	0.598485	0.594354	0.597285	0.589781	0.589666	0.600601	0.602963	0.580793	0.569094	0.597579	0.585075	0.59708	0.575668	0.580597	0.588685
		0.15	0.556402	0.564024	0.562784	0.568452	0.563272	0.574887	0.577677	0.558422	0.568713	0.543575	0.558346	0.549048	0.562963	0.573529	0.559347	0.561538	0.553869	0.568483	0.572065	0.577612	0.59542	0.568835	0.569094	0.552239	0.559524	0.543379	0.565926	0.562883	0.548387	0.564516	0.56414	0.566358	0.568182	0.56315	0.571644	0.567883	0.56383	0.576577	0.574815	0.551829	0.540862	0.571861	0.561194	0.569343	0.547478	0.558209	0.56422
		0.2	0.535061	0.536585	0.535552	0.53869	0.533951	0.543116	0.542986	0.54173	0.54386	0.519941	0.536189	0.530015	0.536296	0.551471	0.529674	0.535385	0.528073	0.539028	0.540862	0.550746	0.564885	0.540091	0.546805	0.526866	0.537202	0.520548	0.537778	0.539877	0.52346	0.538123	0.536443	0.540123	0.543939	0.534918	0.541478	0.544526	0.536474	0.54955	0.551111	0.527439	0.511144	0.540091	0.534328	0.540146	0.52819	0.537313	0.535168
		0.25	0.509146	0.507622	0.508321	0.508929	0.509259	0.515885	0.517345	0.512898	0.51462	0.485968	0.50517	0.506589	0.512593	0.522059	0.505935	0.513846	0.494689	0.511046	0.509658	0.526866	0.534351	0.512859	0.520059	0.5	0.504464	0.491629	0.511111	0.51227	0.494135	0.507331	0.504373	0.512346	0.513636	0.509658	0.518854	0.515328	0.5	0.524024	0.52	0.504573	0.484398	0.518911	0.504478	0.516788	0.498516	0.51194	0.504587
		0.3	0.474085	0.471037	0.478064	0.47619	0.481481	0.487141	0.485671	0.490137	0.486842	0.465288	0.477105	0.474378	0.485926	0.498529	0.482196	0.483077	0.467375	0.487482	0.484398	0.497015	0.50229	0.490166	0.488856	0.476119	0.477679	0.458143	0.475556	0.484663	0.472141	0.480938	0.478134	0.481481	0.492424	0.48737	0.491704	0.489051	0.475684	0.492492	0.493333	0.480183	0.460624	0.487141	0.479104	0.489051	0.470326	0.486567	0.470948
		0.35	0.435976	0.449695	0.444781	0.438988	0.449074	0.453858	0.45098	0.459788	0.454678	0.441654	0.447563	0.448023	0.459259	0.472059	0.448071	0.450769	0.441578	0.456554	0.448737	0.464179	0.465649	0.465961	0.459138	0.447761	0.455357	0.430746	0.445926	0.458589	0.445748	0.454545	0.44898	0.455247	0.460606	0.454681	0.457014	0.451095	0.443769	0.460961	0.463704	0.45122	0.430906	0.461422	0.446269	0.456934	0.445104	0.453731	0.440367
		0.4	0.419207	0.429878	0.419062	0.40625	0.415123	0.423601	0.419306	0.427921	0.435673	0.420975	0.425406	0.42899	0.42963	0.441176	0.424332	0.424615	0.414264	0.428571	0.421991	0.437313	0.435115	0.437216	0.433878	0.414925	0.43006	0.404871	0.407407	0.424847	0.41349	0.420821	0.421283	0.430556	0.430303	0.43685	0.426848	0.417518	0.424012	0.43994	0.438519	0.42378	0.41159	0.431165	0.423881	0.429197	0.421365	0.434328	0.423547
		0.45	0.391768	0.39939	0.399395	0.377976	0.385802	0.400908	0.392157	0.403642	0.406433	0.395864	0.398818	0.408492	0.411852	0.417647	0.385757	0.398462	0.389985	0.402062	0.398217	0.40597	0.40458	0.409985	0.40416	0.385075	0.401786	0.386606	0.391111	0.406442	0.384164	0.395894	0.397959	0.402778	0.410606	0.413076	0.399698	0.394161	0.401216	0.40991	0.417778	0.394817	0.390788	0.403933	0.397015	0.411679	0.388724	0.413433	0.388379
		0.5	0.368902	0.371951	0.375189	0.352679	0.364198	0.378215	0.372549	0.377845	0.381579	0.366322	0.378139	0.382138	0.386667	0.398529	0.363501	0.378462	0.373293	0.377025	0.375929	0.377612	0.380153	0.370651	0.381872	0.352239	0.372024	0.359209	0.367407	0.378834	0.365103	0.3739	0.37172	0.373457	0.387879	0.380386	0.374057	0.369343	0.370821	0.384384	0.38963	0.370427	0.362556	0.381241	0.371642	0.385401	0.360534	0.39403	0.363914
		0.55	0.349085	0.353659	0.352496	0.331845	0.342593	0.358548	0.348416	0.353566	0.361111	0.354505	0.353028	0.357247	0.368889	0.376471	0.347181	0.358462	0.356601	0.359352	0.355126	0.349254	0.360305	0.360061	0.359584	0.334328	0.35119	0.343988	0.352593	0.360429	0.351906	0.354839	0.35277	0.359568	0.366667	0.356612	0.349925	0.351825	0.355623	0.366366	0.364444	0.353659	0.340267	0.357035	0.353731	0.363504	0.347181	0.373134	0.345566
		0.6	0.317073	0.321646	0.331316	0.309524	0.316358	0.335855	0.322775	0.329287	0.339181	0.32644	0.32644	0.329429	0.342222	0.352941	0.316024	0.324615	0.320182	0.335788	0.325409	0.322388	0.329771	0.332829	0.33581	0.310448	0.328869	0.316591	0.333333	0.338957	0.322581	0.328446	0.325073	0.342593	0.331818	0.332838	0.321267	0.324088	0.329787	0.351351	0.333333	0.330793	0.315007	0.329803	0.325373	0.337226	0.326409	0.352239	0.318043
		0.65	0.286585	0.292683	0.301059	0.287202	0.290123	0.310136	0.298643	0.301973	0.305556	0.302806	0.292467	0.310395	0.317037	0.327941	0.293769	0.301538	0.294385	0.312224	0.30312	0.295522	0.30687	0.304085	0.312036	0.285075	0.300595	0.284627	0.303704	0.306748	0.29912	0.302053	0.298834	0.308642	0.310606	0.307578	0.298643	0.30073	0.303951	0.316817	0.306667	0.300305	0.283804	0.30711	0.291045	0.30219	0.293769	0.322388	0.288991
		0.7	0.260671	0.265244	0.276853	0.255952	0.256173	0.276853	0.268477	0.277693	0.274854	0.274742	0.258493	0.285505	0.282963	0.302941	0.265579	0.264615	0.267071	0.278351	0.267459	0.268657	0.279389	0.276853	0.276374	0.253731	0.27381	0.252664	0.268148	0.280675	0.27566	0.27566	0.27551	0.276235	0.281818	0.279346	0.269985	0.268613	0.279635	0.283784	0.278519	0.266768	0.257058	0.276853	0.261194	0.270073	0.267062	0.289552	0.261468
		0.75	0.243902	0.245427	0.251135	0.241071	0.234568	0.249622	0.248869	0.254932	0.25731	0.25997	0.237814	0.267936	0.266667	0.288235	0.244807	0.244615	0.24431	0.244477	0.249629	0.240299	0.261069	0.258699	0.248143	0.238806	0.25744	0.231355	0.25037	0.26227	0.256598	0.252199	0.255102	0.253086	0.260606	0.255572	0.251885	0.242336	0.259878	0.265766	0.254815	0.245427	0.23477	0.251135	0.235821	0.248175	0.249258	0.270149	0.238532
		0.8	0.221037	0.213415	0.217852	0.214286	0.209877	0.225416	0.223228	0.229135	0.232456	0.227474	0.215657	0.235725	0.234074	0.261765	0.221068	0.223077	0.22003	0.216495	0.224368	0.214925	0.230534	0.225416	0.216939	0.219403	0.230655	0.205479	0.226667	0.234663	0.233138	0.225806	0.228863	0.223765	0.231818	0.22734	0.224736	0.218978	0.229483	0.244745	0.22963	0.21189	0.208024	0.226929	0.207463	0.216058	0.225519	0.240299	0.214067
		0.85	0.195122	0.189024	0.205749	0.199405	0.188272	0.207262	0.202112	0.207891	0.210526	0.206795	0.200886	0.212299	0.216296	0.235294	0.207715	0.192308	0.206373	0.194404	0.200594	0.2	0.210687	0.196672	0.193165	0.204478	0.209821	0.182648	0.202963	0.214724	0.215543	0.20088	0.204082	0.200617	0.210606	0.200594	0.209653	0.2	0.205167	0.225225	0.207407	0.198171	0.188707	0.2118	0.195522	0.20146	0.206231	0.222388	0.200306
		0.9	0.1875	0.170732	0.19062	0.193452	0.175926	0.187595	0.187029	0.191199	0.197368	0.193501	0.192024	0.194729	0.202963	0.219118	0.192878	0.181538	0.198786	0.18704	0.188707	0.186567	0.193893	0.183056	0.179792	0.18806	0.199405	0.175038	0.191111	0.20092	0.202346	0.186217	0.19242	0.191358	0.193939	0.18425	0.197587	0.186861	0.196049	0.205706	0.192593	0.1875	0.169391	0.198185	0.18209	0.194161	0.194362	0.210448	0.188073
		0.95	0.170732	0.158537	0.181543	0.181548	0.162037	0.170953	0.167421	0.180577	0.184211	0.177253	0.181684	0.178624	0.18963	0.198529	0.176558	0.169231	0.182094	0.175258	0.178306	0.174627	0.172519	0.167927	0.170877	0.170149	0.188988	0.161339	0.177778	0.190184	0.192082	0.170088	0.1793	0.175926	0.183333	0.172363	0.180995	0.175182	0.18693	0.190691	0.180741	0.170732	0.160475	0.184569	0.170149	0.183942	0.176558	0.192537	0.178899
		1	0.152439	0.144817	0.166415	0.165179	0.151235	0.154312	0.156863	0.165402	0.169591	0.165436	0.16839	0.158126	0.174815	0.182353	0.158754	0.16	0.16692	0.16053	0.166419	0.159701	0.155725	0.155825	0.15156	0.152239	0.174107	0.144597	0.164444	0.173313	0.174487	0.156891	0.170554	0.158951	0.166667	0.15899	0.165913	0.156204	0.176292	0.171171	0.165926	0.160061	0.150074	0.167927	0.152239	0.172263	0.15727	0.171642	0.165138
		1.05	0.141768	0.134146	0.149773	0.145833	0.137346	0.136157	0.14178	0.150228	0.152047	0.150665	0.149188	0.140556	0.154074	0.157353	0.142433	0.146154	0.14871	0.148748	0.141159	0.138806	0.141985	0.13767	0.136701	0.132836	0.157738	0.130898	0.145185	0.159509	0.155425	0.136364	0.154519	0.143519	0.151515	0.141159	0.152338	0.141606	0.158055	0.159159	0.142222	0.144817	0.130758	0.145234	0.140299	0.151825	0.135015	0.156716	0.146789
		1.1	0.131098	0.118902	0.136157	0.133929	0.121914	0.124054	0.13273	0.136571	0.135965	0.144756	0.137371	0.128843	0.137778	0.144118	0.132047	0.130769	0.133536	0.135493	0.129272	0.125373	0.128244	0.12708	0.124814	0.120896	0.145833	0.117199	0.13037	0.142638	0.140762	0.124633	0.137026	0.126543	0.145455	0.129272	0.138763	0.129927	0.144377	0.141141	0.133333	0.129573	0.117385	0.130106	0.129851	0.138686	0.124629	0.135821	0.133028
		1.15	0.115854	0.106707	0.124054	0.122024	0.114198	0.111952	0.120664	0.121396	0.124269	0.132939	0.124077	0.11713	0.122963	0.132353	0.123145	0.121538	0.113809	0.119293	0.115899	0.116418	0.120611	0.11649	0.117385	0.104478	0.129464	0.112633	0.121481	0.133436	0.134897	0.112903	0.123907	0.115741	0.130303	0.112927	0.129713	0.115328	0.132219	0.130631	0.122963	0.118902	0.106984	0.121029	0.116418	0.128467	0.117211	0.123881	0.119266
		1.2	0.108232	0.102134	0.113464	0.111607	0.106481	0.102874	0.110106	0.118361	0.118421	0.121123	0.11226	0.108346	0.115556	0.122059	0.114243	0.116923	0.109256	0.106038	0.105498	0.104478	0.108397	0.107413	0.105498	0.0955224	0.11756	0.106545	0.117037	0.122699	0.120235	0.108504	0.112245	0.108025	0.118182	0.104012	0.116139	0.10365	0.117021	0.118619	0.115556	0.115854	0.0950966	0.113464	0.107463	0.116788	0.109792	0.113433	0.105505
		1.25	0.10061	0.0914634	0.104387	0.0982143	0.100309	0.0907716	0.0935143	0.104704	0.102339	0.103397	0.098966	0.0980966	0.105185	0.107353	0.102374	0.106154	0.0955994	0.095729	0.0906389	0.0910448	0.0977099	0.0983359	0.0980684	0.0880597	0.105655	0.0943683	0.102222	0.108896	0.105572	0.0997067	0.100583	0.0972222	0.106061	0.0906389	0.0995475	0.0963504	0.100304	0.106607	0.102222	0.103659	0.0876672	0.102874	0.0940299	0.0992701	0.0949555	0.102985	0.0993884
		1.3	0.089939	0.0762195	0.0877458	0.0848214	0.0864198	0.075643	0.081448	0.0880121	0.0862573	0.0871492	0.084195	0.0849195	0.0888889	0.0882353	0.0875371	0.0938462	0.0849772	0.0810015	0.0802377	0.0761194	0.0824427	0.0832073	0.0817236	0.0761194	0.0863095	0.0837139	0.082963	0.0874233	0.0909091	0.0865103	0.0816327	0.0833333	0.0939394	0.0802377	0.0859729	0.0788321	0.0820669	0.0885886	0.0859259	0.0884146	0.0757801	0.0832073	0.080597	0.0817518	0.0756677	0.0835821	0.0856269
		1.35	0.0807927	0.070122	0.075643	0.0729167	0.0802469	0.0665658	0.0739065	0.07739	0.0760234	0.0782866	0.0753323	0.0702782	0.08	0.0764706	0.0771513	0.0846154	0.0698027	0.0706922	0.0713224	0.0686567	0.080916	0.0741301	0.0728083	0.0686567	0.0758929	0.0745814	0.0711111	0.0736196	0.0821114	0.0777126	0.0714286	0.0679012	0.0833333	0.0728083	0.0784314	0.0729927	0.0699088	0.0750751	0.0755556	0.0792683	0.063893	0.0741301	0.0701493	0.070073	0.0667656	0.0746269	0.0749235
		1.4	0.070122	0.0640244	0.0665658	0.0639881	0.0694444	0.0605144	0.0648567	0.0682853	0.0687135	0.0649926	0.0649926	0.057101	0.0666667	0.0676471	0.0667656	0.0723077	0.060698	0.0633284	0.0683507	0.0626866	0.0671756	0.0635401	0.0653789	0.061194	0.0654762	0.0669711	0.0592593	0.0674847	0.0718475	0.0674487	0.058309	0.0617284	0.0772727	0.0653789	0.0708899	0.0627737	0.0607903	0.0660661	0.0681481	0.0685976	0.0549777	0.0635401	0.0626866	0.0656934	0.0593472	0.0656716	0.0672783
		1.45	0.0640244	0.0609756	0.0605144	0.0580357	0.0601852	0.0559758	0.0573152	0.0622155	0.0643275	0.0605613	0.0605613	0.0527086	0.0622222	0.0632353	0.0623145	0.0692308	0.0531108	0.0618557	0.0668648	0.0597015	0.0625954	0.0590015	0.0609212	0.061194	0.0595238	0.0624049	0.0548148	0.0628834	0.0645161	0.0630499	0.0524781	0.0540123	0.0712121	0.0594354	0.0678733	0.0583942	0.056231	0.0630631	0.0622222	0.0670732	0.0520059	0.0590015	0.0597015	0.0613139	0.0548961	0.061194	0.0611621
		1.5	0.054878	0.0518293	0.0499244	0.0505952	0.0478395	0.0468986	0.0527903	0.0531108	0.0570175	0.0546529	0.0531758	0.0468521	0.0577778	0.0573529	0.0548961	0.0584615	0.0455235	0.0574374	0.0579495	0.0507463	0.0564885	0.0514372	0.0520059	0.0552239	0.0491071	0.0547945	0.0444444	0.0521472	0.0542522	0.0571848	0.0466472	0.0493827	0.0651515	0.0505201	0.0618401	0.0510949	0.0471125	0.0525526	0.0503704	0.0579268	0.0475483	0.0514372	0.0537313	0.0510949	0.0459941	0.0477612	0.0519878
		1.55	0.0472561	0.0503049	0.0423601	0.0446429	0.0432099	0.0423601	0.0482655	0.0485584	0.0467836	0.0457903	0.0487445	0.0439239	0.0488889	0.0470588	0.0459941	0.0538462	0.0394537	0.0530191	0.0520059	0.041791	0.0519084	0.0468986	0.0490342	0.0522388	0.0446429	0.0502283	0.04	0.0490798	0.0469208	0.0469208	0.0422741	0.0447531	0.0560606	0.0416048	0.0542986	0.0452555	0.0455927	0.048048	0.042963	0.0533537	0.0430906	0.0438729	0.0477612	0.0423358	0.041543	0.0402985	0.0474006
		1.6	0.0442073	0.0472561	0.0363086	0.0401786	0.0401235	0.0363086	0.0437406	0.0440061	0.0423977	0.0413589	0.0443131	0.0366032	0.042963	0.0411765	0.0400593	0.0492308	0.0349014	0.0471281	0.0445765	0.038806	0.0458015	0.0438729	0.0445765	0.0477612	0.0401786	0.04414	0.0355556	0.0429448	0.0410557	0.042522	0.0379009	0.0385802	0.05	0.038633	0.0497738	0.0394161	0.0410334	0.045045	0.04	0.0487805	0.0356612	0.0378215	0.041791	0.0379562	0.037092	0.0358209	0.0428135
		1.65	0.0396341	0.0396341	0.0287443	0.0357143	0.0324074	0.0287443	0.0377074	0.0379363	0.0336257	0.0369276	0.0384047	0.0307467	0.0355556	0.0352941	0.0326409	0.0384615	0.0273141	0.0382916	0.038633	0.0358209	0.0396947	0.0378215	0.038633	0.0402985	0.0357143	0.0365297	0.0325926	0.0383436	0.0322581	0.0337243	0.0306122	0.0324074	0.0439394	0.0312036	0.0437406	0.0321168	0.0334347	0.0375375	0.0325926	0.0411585	0.0312036	0.0332829	0.0358209	0.0321168	0.0281899	0.0298507	0.0382263
		1.7	0.0365854	0.0365854	0.0257186	0.03125	0.0277778	0.0272315	0.0331825	0.0333839	0.0292398	0.0324963	0.0310192	0.0263543	0.0325926	0.0323529	0.0267062	0.0338462	0.0242792	0.0309278	0.0326895	0.0328358	0.0335878	0.0332829	0.0326895	0.0343284	0.03125	0.0319635	0.0251852	0.0322086	0.0293255	0.0307918	0.0276968	0.0262346	0.0378788	0.0267459	0.0392157	0.0277372	0.0258359	0.03003	0.0266667	0.0381098	0.0267459	0.0302572	0.0313433	0.0262774	0.0237389	0.0268657	0.0321101
		1.75	0.0335366	0.0289634	0.0242057	0.0252976	0.0262346	0.0226929	0.0286576	0.0273141	0.0277778	0.0295421	0.028065	0.0248902	0.0311111	0.0279412	0.0237389	0.0292308	0.0212443	0.0265096	0.0282318	0.0268657	0.0274809	0.0272315	0.02526	0.0283582	0.0282738	0.0273973	0.0237037	0.0245399	0.0278592	0.026393	0.0262391	0.0231481	0.0318182	0.0237741	0.0301659	0.0189781	0.0243161	0.0255255	0.0237037	0.0335366	0.0237741	0.0272315	0.0283582	0.0233577	0.0192878	0.0223881	0.0321101
		1.8	0.027439	0.0198171	0.0196672	0.0238095	0.0216049	0.0181543	0.0226244	0.0212443	0.0233918	0.0251108	0.0236337	0.0204978	0.0281481	0.0205882	0.0178042	0.0261538	0.016692	0.0220913	0.0237741	0.0253731	0.0229008	0.02118	0.0222883	0.0238806	0.0238095	0.0243531	0.0192593	0.0168712	0.0219941	0.0219941	0.0189504	0.0200617	0.0257576	0.0193165	0.0241327	0.0160584	0.0212766	0.021021	0.0192593	0.027439	0.0193165	0.0226929	0.0253731	0.020438	0.0178042	0.019403	0.0275229
		1.85	0.0167683	0.0152439	0.0151286	0.016369	0.0154321	0.0121029	0.0135747	0.016692	0.0204678	0.0162482	0.0192024	0.0131772	0.0192593	0.0161765	0.0118694	0.0215385	0.0121396	0.017673	0.0163447	0.0179104	0.0152672	0.0166415	0.0178306	0.0179104	0.014881	0.0182648	0.0162963	0.0122699	0.0146628	0.0190616	0.016035	0.0169753	0.0212121	0.013373	0.0165913	0.010219	0.0167173	0.0135135	0.0118519	0.0198171	0.0089153	0.0151286	0.0164179	0.0145985	0.0118694	0.0149254	0.0183486
		1.9	0.0121951	0.0106707	0.00907716	0.00892857	0.0108025	0.01059	0.00904977	0.0136571	0.0131579	0.0118168	0.0132939	0.011713	0.0103704	0.00882353	0.0074184	0.0153846	0.0091047	0.011782	0.0118871	0.0104478	0.00916031	0.0121029	0.0089153	0.00895522	0.0119048	0.0106545	0.0118519	0.00920245	0.0117302	0.0117302	0.0131195	0.0138889	0.0136364	0.0104012	0.0105581	0.00875912	0.0121581	0.0105105	0.00888889	0.0137195	0.00742942	0.00907716	0.0104478	0.010219	0.0074184	0.00895522	0.0107034
		1.95	0.0121951	0.0106707	0.00907716	0.00892857	0.0108025	0.01059	0.00904977	0.0136571	0.0131579	0.0103397	0.0118168	0.011713	0.00888889	0.00882353	0.0074184	0.0153846	0.0091047	0.011782	0.0118871	0.0104478	0.00916031	0.0121029	0.0089153	0.00895522	0.0104167	0.0106545	0.0118519	0.00920245	0.0117302	0.0102639	0.0131195	0.0138889	0.0136364	0.0089153	0.0105581	0.00875912	0.0121581	0.0105105	0.00888889	0.0137195	0.00742942	0.00907716	0.0104478	0.00875912	0.0074184	0.00895522	0.0107034
		2	0.00914634	0.00609756	0.00605144	0.00595238	0.00771605	0.0075643	0.00603318	0.0106222	0.00877193	0.00738552	0.00738552	0.00878477	0.00592593	0.00588235	0.00445104	0.0107692	0.0060698	0.00736377	0.00742942	0.00746269	0.00610687	0.00907716	0.00594354	0.00597015	0.00744048	0.00761035	0.00740741	0.00460123	0.00733138	0.00733138	0.00874636	0.00925926	0.00909091	0.00594354	0.00754148	0.00437956	0.00911854	0.00750751	0.00592593	0.00914634	0.00594354	0.00453858	0.00895522	0.00437956	0.00445104	0.00597015	0.00764526
		2.05	0.00609756	0.00609756	0.00605144	0.00446429	0.00617284	0.00605144	0.00452489	0.00758725	0.00730994	0.00590842	0.00590842	0.00585652	0.00592593	0.00441176	0.00445104	0.00615385	0.00455235	0.00589102	0.00594354	0.00597015	0.00458015	0.00605144	0.00594354	0.00447761	0.00446429	0.00608828	0.00444444	0.00460123	0.00439883	0.0058651	0.0058309	0.00617284	0.00606061	0.00445765	0.00603318	0.00437956	0.00607903	0.00600601	0.00592593	0.00457317	0.00445765	0.00453858	0.00597015	0.00437956	0.00296736	0.00447761	0.00611621
		2.1	0.00609756	0.00609756	0.00605144	0.00446429	0.00617284	0.00605144	0.00452489	0.00758725	0.00730994	0.00590842	0.00590842	0.00585652	0.00592593	0.00441176	0.00445104	0.00615385	0.00455235	0.00589102	0.00594354	0.00597015	0.00458015	0.00605144	0.00594354	0.00447761	0.00446429	0.00608828	0.00444444	0.00460123	0.00439883	0.0058651	0.0058309	0.00617284	0.00606061	0.00445765	0.00603318	0.00437956	0.00607903	0.00600601	0.00592593	0.00457317	0.00445765	0.00453858	0.00597015	0.00437956	0.00296736	0.00447761	0.00611621
		2.15	0.00609756	0.00457317	0.00605144	0.00446429	0.00462963	0.00453858	0.00452489	0.0060698	0.00584795	0.00443131	0.00590842	0.00439239	0.00444444	0.00441176	0.00296736	0.00615385	0.00455235	0.00441826	0.00445765	0.00447761	0.00458015	0.00605144	0.00445765	0.00447761	0.00446429	0.00456621	0.00296296	0.00460123	0.00439883	0.00439883	0.0058309	0.00617284	0.00454545	0.00445765	0.00603318	0.00437956	0.00455927	0.00600601	0.00592593	0.00457317	0.00297177	0.00453858	0.00597015	0.00437956	0.00296736	0.00447761	0.00611621
		2.2	0.00457317	0.00457317	0.00453858	0.00446429	0.00462963	0.00453858	0.00452489	0.00455235	0.00438596	0.00443131	0.00443131	0.00439239	0.00444444	0.00441176	0.00296736	0.00461538	0.00455235	0.00441826	0.00445765	0.00447761	0.00458015	0.00453858	0.00445765	0.00447761	0.00446429	0.00456621	0.00296296	0.00460123	0.00439883	0.00439883	0.00437318	0.00462963	0.00454545	0.00445765	0.00452489	0.00437956	0.00455927	0.0045045	0.00444444	0.00457317	0.00297177	0.00453858	0.00447761	0.00437956	0.00296736	0.00447761	0.00458716
		2.25	0.00457317	0.00457317	0.00453858	0.00446429	0.00462963	0.00453858	0.00452489	0.00455235	0.00438596	0.00443131	0.00443131	0.00439239	0.00444444	0.00441176	0.00296736	0.00461538	0.00455235	0.00441826	0.00445765	0.00447761	0.00458015	0.00453858	0.00445765	0.00447761	0.00446429	0.00456621	0.00296296	0.00460123	0.00439883	0.00439883	0.00437318	0.00462963	0.00454545	0.00445765	0.00452489	0.00437956	0.00455927	0.0045045	0.00444444	0.00457317	0.00297177	0.00453858	0.00447761	0.00437956	0.00296736	0.00447761	0.00458716
		2.3	0.00457317	0.00457317	0.00453858	0.00446429	0.00462963	0.00453858	0.00452489	0.00455235	0.00438596	0.00443131	0.00443131	0.00439239	0.00444444	0.00441176	0.00296736	0.00461538	0.00455235	0.00441826	0.00445765	0.00447761	0.00458015	0.00453858	0.00445765	0.00447761	0.00446429	0.00456621	0.00296296	0.00460123	0.00439883	0.00439883	0.00437318	0.00462963	0.00454545	0.00445765	0.00452489	0.00437956	0.00455927	0.0045045	0.00444444	0.00457317	0.00297177	0.00453858	0.00447761	0.00437956	0.00296736	0.00447761	0.00458716
		2.35	0.00457317	0.00457317	0.00453858	0.00446429	0.00462963	0.00453858	0.00452489	0.00455235	0.00438596	0.00443131	0.00443131	0.00439239	0.00444444	0.00441176	0.00296736	0.00461538	0.00455235	0.00441826	0.00445765	0.00447761	0.00458015	0.00453858	0.00445765	0.00447761	0.00446429	0.00456621	0.00296296	0.00460123	0.00439883	0.00439883	0.00437318	0.00462963	0.00454545	0.00445765	0.00452489	0.00437956	0.00455927	0.0045045	0.00444444	0.00457317	0.00297177	0.00453858	0.00447761	0.00437956	0.00296736	0.00447761	0.00458716
		2.4	0.00304878	0.00304878	0.00302572	0.00297619	0.00308642	0.00302572	0.00301659	0.0030349	0.00292398	0.00295421	0.00295421	0.00292826	0.00296296	0.00294118	0.00148368	0.00307692	0.0030349	0.00294551	0.00297177	0.00298507	0.00305344	0.00302572	0.00297177	0.00298507	0.00297619	0.00304414	0.00148148	0.00306748	0.00293255	0.00293255	0.00291545	0.00308642	0.0030303	0.00297177	0.00301659	0.00291971	0.00303951	0.003003	0.00296296	0.00304878	0.00148588	0.00302572	0.00298507	0.00291971	0.00148368	0.00298507	0.0030581
		2.45	0.00304878	0.00304878	0.00302572	0.00297619	0.00308642	0.00302572	0.00301659	0.0030349	0.00292398	0.00295421	0.00295421	0.00292826	0.00296296	0.00294118	0.00148368	0.00307692	0.0030349	0.00294551	0.00297177	0.00298507	0.00305344	0.00302572	0.00297177	0.00298507	0.00297619	0.00304414	0.00148148	0.00306748	0.00293255	0.00293255	0.00291545	0.00308642	0.0030303	0.00297177	0.00301659	0.00291971	0.00303951	0.003003	0.00296296	0.00304878	0.00148588	0.00302572	0.00298507	0.00291971	0.00148368	0.00298507	0.0030581
		2.5	0.00152439	0.00152439	0.00151286	0.0014881	0.00154321	0.00151286	0.0015083	0.00151745	0.00146199	0.0014771	0.0014771	0.00146413	0.00148148	0.00147059	0.00148368	0.00153846	0.00151745	0.00147275	0.00148588	0.00149254	0.00152672	0.00151286	0.00148588	0.00149254	0.0014881	0.00152207	0.00148148	0.00153374	0.00146628	0.00146628	0.00145773	0.00154321	0.00151515	0.00148588	0.0015083	0.00145985	0.00151976	0.0015015	0.00148148	0.00152439	0.00148588	0.00151286	0.00149254	0.00145985	0	0.00149254	0.00152905
		2.55	0	0	0	0	0	0	0	0	0	0	0	0	0	0	0	0	0	0	0	0	0	0	0	0	0	0	0	0	0	0	0	0	0	0	0	0	0	0	0	0	0	0	0	0	0	0	0
		2.6	0	0	0	0	0	0	0	0	0	0	0	0	0	0	0	0	0	0	0	0	0	0	0	0	0	0	0	0	0	0	0	0	0	0	0	0	0	0	0	0	0	0	0	0	0	0	0
		2.65	0	0	0	0	0	0	0	0	0	0	0	0	0	0	0	0	0	0	0	0	0	0	0	0	0	0	0	0	0	0	0	0	0	0	0	0	0	0	0	0	0	0	0	0	0	0	0
		2.7	0	0	0	0	0	0	0	0	0	0	0	0	0	0	0	0	0	0	0	0	0	0	0	0	0	0	0	0	0	0	0	0	0	0	0	0	0	0	0	0	0	0	0	0	0	0	0
		2.75	0	0	0	0	0	0	0	0	0	0	0	0	0	0	0	0	0	0	0	0	0	0	0	0	0	0	0	0	0	0	0	0	0	0	0	0	0	0	0	0	0	0	0	0	0	0	0
		2.8	0	0	0	0	0	0	0	0	0	0	0	0	0	0	0	0	0	0	0	0	0	0	0	0	0	0	0	0	0	0	0	0	0	0	0	0	0	0	0	0	0	0	0	0	0	0	0
		2.85	0	0	0	0	0	0	0	0	0	0	0	0	0	0	0	0	0	0	0	0	0	0	0	0	0	0	0	0	0	0	0	0	0	0	0	0	0	0	0	0	0	0	0	0	0	0	0
		2.9	0	0	0	0	0	0	0	0	0	0	0	0	0	0	0	0	0	0	0	0	0	0	0	0	0	0	0	0	0	0	0	0	0	0	0	0	0	0	0	0	0	0	0	0	0	0	0
		2.95	0	0	0	0	0	0	0	0	0	0	0	0	0	0	0	0	0	0	0	0	0	0	0	0	0	0	0	0	0	0	0	0	0	0	0	0	0	0	0	0	0	0	0	0	0	0	0
		3	0	0	0	0	0	0	0	0	0	0	0	0	0	0	0	0	0	0	0	0	0	0	0	0	0	0	0	0	0	0	0	0	0	0	0	0	0	0	0	0	0	0	0	0	0	0	0
		150	0	0	0	0	0	0	0	0	0	0	0	0	0	0	0	0	0	0	0	0	0	0	0	0	0	0	0	0	0	0	0	0	0	0	0	0	0	0	0	0	0	0	0	0	0	0	0
	RNN-AD	-150	1	1	1	1	1	1	1	1	1	1	1	1	1	1	1	1	1	1	1	1	1	1	1	1	1	1	1	1	1	1	1	1	1	1	1	1	1	1	1	1	1	1	1	1	1	1	1
		-1.5	0.989329	0.992378	0.987897	0.986607	0.986111	0.990923	0.989442	0.989378	0.991228	0.985229	0.98966	0.988287	0.991111	0.989706	0.988131	0.992308	0.989378	0.988218	0.986627	0.98806	0.987786	0.98941	0.988113	0.98806	0.985119	0.987823	0.988148	0.98773	0.986804	0.985337	0.988338	0.983025	0.993939	0.982169	0.99095	0.989781	0.989362	0.989489	0.991111	0.984756	0.992571	0.986384	0.991045	0.989781	0.988131	0.985075	0.987768
		-1.45	0.989329	0.992378	0.986384	0.985119	0.986111	0.990923	0.989442	0.98786	0.991228	0.985229	0.988183	0.986823	0.991111	0.988235	0.986647	0.990769	0.989378	0.986745	0.986627	0.98806	0.987786	0.987897	0.988113	0.98806	0.985119	0.986301	0.988148	0.98773	0.985337	0.985337	0.988338	0.981481	0.992424	0.980684	0.99095	0.989781	0.987842	0.987988	0.98963	0.984756	0.992571	0.986384	0.989552	0.989781	0.988131	0.985075	0.987768
		-1.4	0.989329	0.990854	0.986384	0.983631	0.986111	0.990923	0.987934	0.98786	0.989766	0.983752	0.988183	0.985359	0.991111	0.988235	0.986647	0.990769	0.98786	0.986745	0.986627	0.986567	0.987786	0.987897	0.988113	0.986567	0.985119	0.986301	0.988148	0.986196	0.985337	0.985337	0.988338	0.981481	0.992424	0.980684	0.99095	0.989781	0.987842	0.987988	0.98963	0.984756	0.991085	0.984871	0.989552	0.989781	0.986647	0.985075	0.987768
		-1.35	0.989329	0.990854	0.986384	0.983631	0.986111	0.98941	0.987934	0.98786	0.989766	0.983752	0.988183	0.983895	0.991111	0.986765	0.986647	0.990769	0.98786	0.985272	0.986627	0.985075	0.98626	0.987897	0.986627	0.986567	0.983631	0.986301	0.988148	0.986196	0.985337	0.985337	0.988338	0.981481	0.992424	0.980684	0.99095	0.988321	0.986322	0.986486	0.98963	0.984756	0.989599	0.984871	0.989552	0.989781	0.986647	0.985075	0.987768
		-1.3	0.987805	0.987805	0.983359	0.980655	0.984568	0.984871	0.983409	0.983308	0.986842	0.979321	0.985229	0.979502	0.988148	0.983824	0.98368	0.986154	0.983308	0.9838	0.985141	0.98209	0.980153	0.986384	0.985141	0.98209	0.982143	0.980213	0.985185	0.984663	0.980938	0.982405	0.98688	0.976852	0.989394	0.979198	0.99095	0.982482	0.983283	0.984985	0.988148	0.983232	0.986627	0.981846	0.98806	0.986861	0.982196	0.98209	0.98318
		-1.25	0.983232	0.983232	0.981846	0.979167	0.983025	0.981846	0.980392	0.981791	0.982456	0.976366	0.983752	0.978038	0.988148	0.980882	0.980712	0.984615	0.981791	0.9838	0.983655	0.979104	0.978626	0.984871	0.982169	0.979104	0.980655	0.978691	0.980741	0.984663	0.978006	0.979472	0.983965	0.976852	0.987879	0.977712	0.99095	0.979562	0.981763	0.981982	0.986667	0.980183	0.983655	0.980333	0.985075	0.986861	0.980712	0.980597	0.978593
		-1.2	0.983232	0.981707	0.980333	0.977679	0.983025	0.981846	0.980392	0.980273	0.979532	0.974889	0.982275	0.976574	0.988148	0.979412	0.979228	0.983077	0.978756	0.982327	0.983655	0.977612	0.978626	0.983359	0.979198	0.976119	0.979167	0.975647	0.980741	0.983129	0.978006	0.97654	0.983965	0.976852	0.984848	0.977712	0.99095	0.978102	0.980243	0.981982	0.986667	0.978659	0.983655	0.97882	0.985075	0.983942	0.980712	0.977612	0.978593
		-1.15	0.981707	0.980183	0.97882	0.973214	0.979938	0.980333	0.978884	0.978756	0.973684	0.970458	0.980798	0.973646	0.983704	0.979412	0.976261	0.98	0.975721	0.977909	0.980684	0.977612	0.977099	0.981846	0.977712	0.974627	0.97619	0.974125	0.977778	0.981595	0.97654	0.975073	0.982507	0.975309	0.980303	0.976226	0.989442	0.976642	0.975684	0.98048	0.986667	0.974085	0.983655	0.975794	0.980597	0.983942	0.977745	0.976119	0.972477
		-1.1	0.977134	0.978659	0.977307	0.96875	0.973765	0.975794	0.978884	0.977238	0.97076	0.967504	0.977843	0.973646	0.977778	0.975	0.97181	0.98	0.972686	0.97349	0.976226	0.974627	0.974046	0.981846	0.97474	0.971642	0.971726	0.968037	0.971852	0.976994	0.972141	0.969208	0.979592	0.969136	0.978788	0.97474	0.986425	0.970803	0.974164	0.977477	0.979259	0.967988	0.979198	0.971256	0.980597	0.979562	0.973294	0.970149	0.96789
		-1.05	0.97561	0.978659	0.977307	0.96875	0.972222	0.975794	0.977376	0.977238	0.969298	0.967504	0.976366	0.972182	0.977778	0.975	0.97181	0.98	0.972686	0.97349	0.976226	0.974627	0.974046	0.980333	0.97474	0.971642	0.971726	0.966514	0.971852	0.976994	0.970674	0.969208	0.979592	0.969136	0.977273	0.97474	0.986425	0.970803	0.974164	0.975976	0.979259	0.967988	0.979198	0.971256	0.980597	0.978102	0.973294	0.970149	0.96789
		-1	0.972561	0.97561	0.977307	0.96875	0.966049	0.974281	0.972851	0.975721	0.967836	0.966027	0.974889	0.972182	0.974815	0.972059	0.968843	0.978462	0.971168	0.972018	0.97474	0.973134	0.970992	0.977307	0.973254	0.967164	0.970238	0.964992	0.967407	0.97546	0.967742	0.967742	0.976676	0.969136	0.977273	0.973254	0.983409	0.967883	0.974164	0.974474	0.977778	0.963415	0.976226	0.969743	0.980597	0.976642	0.970326	0.965672	0.964832
		-0.95	0.964939	0.969512	0.972769	0.964286	0.958333	0.966717	0.965309	0.966616	0.961988	0.960118	0.968981	0.964861	0.968889	0.967647	0.964392	0.972308	0.965099	0.966127	0.967311	0.968657	0.964885	0.971256	0.967311	0.962687	0.96131	0.960426	0.961481	0.970859	0.963343	0.963343	0.972303	0.964506	0.972727	0.967311	0.977376	0.963504	0.968085	0.968468	0.971852	0.957317	0.970282	0.963691	0.976119	0.970803	0.965875	0.959701	0.960245
		-0.9	0.960366	0.963415	0.965204	0.958333	0.953704	0.95764	0.959276	0.962064	0.95614	0.952733	0.963072	0.959004	0.96	0.964706	0.958457	0.966154	0.960546	0.961708	0.962853	0.962687	0.958779	0.963691	0.962853	0.956716	0.953869	0.954338	0.955556	0.96319	0.957478	0.954545	0.965015	0.959877	0.966667	0.962853	0.971342	0.957664	0.965046	0.963964	0.967407	0.95122	0.962853	0.959153	0.970149	0.964964	0.956973	0.953731	0.952599
		-0.85	0.954268	0.960366	0.959153	0.955357	0.949074	0.956127	0.953243	0.952959	0.954678	0.946824	0.957164	0.953148	0.957037	0.960294	0.954006	0.963077	0.957511	0.955817	0.955423	0.959701	0.955725	0.960666	0.958395	0.952239	0.949405	0.949772	0.951111	0.960123	0.953079	0.951613	0.962099	0.953704	0.960606	0.961367	0.968326	0.953285	0.957447	0.957958	0.964444	0.949695	0.956909	0.95764	0.967164	0.957664	0.952522	0.950746	0.949541
		-0.8	0.942073	0.949695	0.951589	0.947917	0.935185	0.94705	0.945701	0.942337	0.950292	0.936484	0.948301	0.944363	0.948148	0.948529	0.940653	0.947692	0.949924	0.948454	0.945022	0.952239	0.946565	0.951589	0.950966	0.941791	0.9375	0.940639	0.940741	0.947853	0.939883	0.942815	0.956268	0.942901	0.95	0.950966	0.957768	0.945985	0.945289	0.945946	0.952593	0.935976	0.940565	0.944024	0.956716	0.945985	0.940653	0.940299	0.941896
		-0.75	0.935976	0.945122	0.94705	0.943452	0.927469	0.942511	0.936652	0.936267	0.944444	0.93353	0.942393	0.937042	0.940741	0.941176	0.933234	0.941538	0.945372	0.94109	0.942051	0.944776	0.941985	0.944024	0.942051	0.932836	0.928571	0.934551	0.933333	0.940184	0.935484	0.93695	0.950437	0.935185	0.940909	0.945022	0.951735	0.938686	0.93921	0.942943	0.946667	0.931402	0.936107	0.939486	0.947761	0.937226	0.934718	0.934328	0.941896
		-0.7	0.926829	0.934451	0.93646	0.931548	0.921296	0.930408	0.927602	0.924127	0.932749	0.923191	0.93353	0.925329	0.931852	0.933824	0.922849	0.935385	0.936267	0.930781	0.936107	0.938806	0.932824	0.93646	0.930163	0.922388	0.922619	0.926941	0.925926	0.934049	0.928152	0.926686	0.940233	0.927469	0.928788	0.936107	0.942685	0.928467	0.933131	0.933934	0.937778	0.92378	0.925706	0.928896	0.941791	0.929927	0.925816	0.925373	0.93578
		-0.65	0.916159	0.917683	0.918306	0.918155	0.912037	0.91528	0.912519	0.91047	0.921053	0.906942	0.918759	0.90776	0.917037	0.920588	0.903561	0.915385	0.921093	0.917526	0.921248	0.928358	0.914504	0.919818	0.912333	0.907463	0.907738	0.91172	0.908148	0.917178	0.916422	0.912023	0.927114	0.905864	0.919697	0.918276	0.926094	0.913869	0.916413	0.917417	0.921481	0.907012	0.912333	0.918306	0.928358	0.916788	0.910979	0.913433	0.923547
		-0.6	0.905488	0.907012	0.907716	0.90625	0.901235	0.906203	0.901961	0.901366	0.909357	0.899557	0.906942	0.894583	0.906667	0.910294	0.894659	0.903077	0.904401	0.907216	0.912333	0.914925	0.90687	0.913767	0.900446	0.895522	0.895833	0.901065	0.902222	0.904908	0.906158	0.900293	0.915452	0.899691	0.910606	0.906389	0.915535	0.90365	0.907295	0.906907	0.911111	0.89939	0.901932	0.906203	0.916418	0.906569	0.89911	0.90597	0.914373
		-0.55	0.890244	0.891768	0.88351	0.888393	0.881173	0.886536	0.883861	0.884674	0.890351	0.8774	0.88774	0.869693	0.89037	0.891176	0.872404	0.881538	0.877086	0.885125	0.897474	0.897015	0.885496	0.8941	0.887073	0.879104	0.876488	0.872146	0.887407	0.883436	0.88563	0.884164	0.896501	0.878086	0.887879	0.890045	0.894419	0.887591	0.882979	0.89039	0.891852	0.876524	0.885587	0.892587	0.895522	0.891971	0.878338	0.891045	0.88685
		-0.5	0.882622	0.884146	0.869894	0.880952	0.862654	0.875946	0.86727	0.869499	0.883041	0.867061	0.872969	0.856515	0.881481	0.880882	0.860534	0.869231	0.869499	0.873343	0.885587	0.885075	0.873282	0.878971	0.878158	0.870149	0.861607	0.858447	0.872593	0.877301	0.876833	0.8739	0.880466	0.87037	0.878788	0.881129	0.88537	0.877372	0.87386	0.882883	0.88	0.864329	0.8737	0.88351	0.883582	0.874453	0.864985	0.880597	0.870031
		-0.45	0.86128	0.862805	0.850227	0.855655	0.828704	0.848714	0.843137	0.842185	0.856725	0.84195	0.843427	0.836018	0.854815	0.848529	0.838279	0.843077	0.84522	0.849779	0.857355	0.861194	0.851908	0.850227	0.851412	0.844776	0.833333	0.83105	0.845926	0.854294	0.846041	0.847507	0.854227	0.850309	0.85303	0.852897	0.859729	0.852555	0.848024	0.855856	0.857778	0.833841	0.852897	0.853253	0.852239	0.854015	0.841246	0.858209	0.845566
		-0.4	0.839939	0.847561	0.833585	0.834821	0.814815	0.83056	0.823529	0.830046	0.834795	0.828656	0.828656	0.821376	0.835556	0.833824	0.824926	0.824615	0.830046	0.827688	0.84101	0.844776	0.833588	0.835098	0.830609	0.825373	0.821429	0.814307	0.834074	0.834356	0.828446	0.826979	0.836735	0.834877	0.836364	0.836553	0.837104	0.835036	0.826748	0.843844	0.834074	0.823171	0.835067	0.835098	0.837313	0.830657	0.823442	0.831343	0.82263
		-0.35	0.820122	0.830793	0.804841	0.813988	0.79784	0.810893	0.80543	0.810319	0.815789	0.810931	0.813885	0.796486	0.817778	0.811765	0.808605	0.809231	0.804249	0.807069	0.818722	0.820896	0.818321	0.813918	0.811293	0.804478	0.808036	0.792998	0.811852	0.815951	0.802053	0.802053	0.813411	0.816358	0.816667	0.818722	0.819005	0.810219	0.806991	0.827327	0.814815	0.803354	0.814264	0.81997	0.81194	0.813139	0.799703	0.813433	0.80581
		-0.3	0.791159	0.797256	0.779123	0.790179	0.765432	0.786687	0.78733	0.77997	0.79386	0.782866	0.78582	0.77306	0.786667	0.794118	0.777448	0.778462	0.77997	0.789396	0.783061	0.798507	0.79084	0.792738	0.789004	0.780597	0.782738	0.765601	0.786667	0.78681	0.77566	0.774194	0.778426	0.791667	0.786364	0.796434	0.785822	0.776642	0.782675	0.801802	0.788148	0.778963	0.778603	0.797277	0.780597	0.782482	0.771513	0.78209	0.784404
		-0.25	0.760671	0.760671	0.747352	0.75744	0.740741	0.748865	0.755656	0.745068	0.763158	0.747415	0.751846	0.743777	0.748148	0.761765	0.746291	0.74	0.743551	0.761414	0.7474	0.764179	0.752672	0.759455	0.759287	0.744776	0.75	0.732116	0.751111	0.757669	0.737537	0.740469	0.739067	0.759259	0.748485	0.759287	0.760181	0.740146	0.74772	0.768769	0.752593	0.737805	0.744428	0.757943	0.743284	0.744526	0.740356	0.749254	0.755352
		-0.2	0.734756	0.728659	0.720121	0.71875	0.70679	0.718608	0.736048	0.719272	0.733918	0.71935	0.726736	0.726208	0.724444	0.735294	0.718101	0.707692	0.716237	0.73785	0.720654	0.737313	0.726718	0.73525	0.734027	0.716418	0.720238	0.709285	0.722963	0.734663	0.71261	0.706745	0.708455	0.733025	0.731818	0.734027	0.728507	0.725547	0.718845	0.746246	0.724444	0.714939	0.710253	0.729198	0.719403	0.724088	0.709199	0.725373	0.721713
		-0.15	0.699695	0.6875	0.685325	0.672619	0.66821	0.679274	0.687783	0.679818	0.690058	0.676514	0.692762	0.682284	0.682963	0.694118	0.667656	0.669231	0.672231	0.686303	0.679049	0.698507	0.690076	0.694402	0.695394	0.674627	0.678571	0.663623	0.68	0.685583	0.670088	0.659824	0.669096	0.689815	0.692424	0.684993	0.686275	0.683212	0.679331	0.702703	0.687407	0.679878	0.668648	0.686838	0.674627	0.684672	0.667656	0.692537	0.678899
		-0.1	0.643293	0.647866	0.641452	0.622024	0.614198	0.638427	0.644042	0.62519	0.633041	0.636632	0.651403	0.639824	0.631111	0.65	0.621662	0.630769	0.620637	0.639175	0.640416	0.640299	0.635115	0.635401	0.635958	0.616418	0.627976	0.616438	0.625185	0.638037	0.627566	0.608504	0.61516	0.641975	0.643939	0.63893	0.638009	0.633577	0.62462	0.651652	0.65037	0.628049	0.622585	0.642965	0.622388	0.633577	0.620178	0.644776	0.636086
		-0.05	0.591463	0.594512	0.593041	0.581845	0.566358	0.593041	0.598793	0.581184	0.583333	0.590842	0.595273	0.587116	0.582222	0.6	0.580119	0.583077	0.581184	0.589102	0.583952	0.595522	0.58626	0.585477	0.591382	0.562687	0.575893	0.561644	0.583704	0.587423	0.585044	0.567449	0.565598	0.58642	0.595455	0.597325	0.597285	0.588321	0.577508	0.600601	0.6	0.583841	0.575037	0.599092	0.573134	0.585401	0.566766	0.597015	0.584098
		0	0.5625	0.565549	0.568835	0.552083	0.537037	0.558245	0.568627	0.559939	0.555556	0.567208	0.574594	0.554905	0.557037	0.576471	0.554896	0.547692	0.553869	0.565538	0.560178	0.565672	0.561832	0.561271	0.566122	0.534328	0.552083	0.52968	0.555556	0.558282	0.554252	0.536657	0.543732	0.563272	0.566667	0.566122	0.571644	0.567883	0.550152	0.572072	0.574815	0.551829	0.548291	0.573374	0.549254	0.553285	0.54451	0.570149	0.556575
		0.05	0.512195	0.516768	0.517398	0.497024	0.483025	0.508321	0.518854	0.509863	0.501462	0.511078	0.518464	0.506589	0.493333	0.523529	0.501484	0.501538	0.502276	0.512518	0.520059	0.50597	0.508397	0.503782	0.51263	0.486567	0.505952	0.479452	0.505185	0.506135	0.5	0.494135	0.502915	0.512346	0.518182	0.511144	0.518854	0.513869	0.504559	0.516517	0.524444	0.498476	0.496285	0.512859	0.495522	0.515328	0.494065	0.516418	0.5
		0.1	0.463415	0.466463	0.461422	0.450893	0.441358	0.461422	0.467572	0.46434	0.460526	0.466765	0.477105	0.461201	0.447407	0.477941	0.456973	0.463077	0.4522	0.474227	0.463596	0.464179	0.450382	0.459909	0.466568	0.437313	0.470238	0.435312	0.451852	0.46319	0.454545	0.439883	0.45481	0.467593	0.469697	0.471025	0.47813	0.458394	0.457447	0.471471	0.477037	0.46189	0.439822	0.472012	0.441791	0.461314	0.446588	0.474627	0.458716
		0.15	0.411585	0.403963	0.382753	0.380952	0.378086	0.390318	0.39819	0.391502	0.404971	0.415066	0.413589	0.393851	0.385185	0.425	0.400593	0.403077	0.385432	0.415317	0.405646	0.4	0.396947	0.413011	0.399703	0.377612	0.410714	0.38204	0.394074	0.40184	0.391496	0.381232	0.386297	0.408951	0.407576	0.408618	0.41629	0.385401	0.399696	0.412913	0.404444	0.393293	0.380386	0.408472	0.38806	0.39708	0.382789	0.413433	0.402141
		0.2	0.368902	0.352134	0.355522	0.342262	0.334877	0.347958	0.354449	0.347496	0.365497	0.381093	0.370753	0.349927	0.345185	0.385294	0.350148	0.36	0.349014	0.375552	0.374443	0.362687	0.352672	0.367625	0.358098	0.338806	0.373512	0.340944	0.352593	0.365031	0.353372	0.337243	0.344023	0.373457	0.362121	0.374443	0.372549	0.344526	0.364742	0.366366	0.358519	0.35061	0.350669	0.367625	0.344776	0.354745	0.348665	0.368657	0.356269
		0.25	0.327744	0.314024	0.323752	0.306548	0.310185	0.319213	0.321267	0.317147	0.334795	0.341211	0.335303	0.325037	0.315556	0.345588	0.318991	0.323077	0.312595	0.335788	0.337296	0.329851	0.323664	0.331316	0.325409	0.301493	0.345238	0.30898	0.321481	0.328221	0.325513	0.306452	0.310496	0.33642	0.327273	0.331352	0.33635	0.315328	0.335866	0.328829	0.324444	0.318598	0.31055	0.335855	0.307463	0.321168	0.318991	0.334328	0.328746
		0.3	0.301829	0.292683	0.298033	0.287202	0.28858	0.295008	0.309201	0.291351	0.307018	0.313146	0.311669	0.307467	0.296296	0.322059	0.293769	0.310769	0.298938	0.315169	0.316493	0.302985	0.30229	0.316188	0.306092	0.283582	0.31994	0.292237	0.297778	0.31135	0.297654	0.28739	0.287172	0.317901	0.306061	0.304606	0.313725	0.294891	0.31003	0.307808	0.306667	0.300305	0.28529	0.308623	0.286567	0.30073	0.299703	0.313433	0.301223
		0.35	0.277439	0.26372	0.272315	0.264881	0.266975	0.273828	0.28356	0.271624	0.283626	0.285081	0.286558	0.281113	0.275556	0.298529	0.267062	0.283077	0.267071	0.293078	0.288262	0.276119	0.276336	0.28593	0.268945	0.262687	0.296131	0.266362	0.266667	0.283742	0.277126	0.262463	0.259475	0.291667	0.283333	0.280832	0.295626	0.264234	0.282675	0.283784	0.274074	0.272866	0.265973	0.282905	0.267164	0.274453	0.280415	0.28209	0.275229
		0.4	0.253049	0.243902	0.252648	0.24256	0.243827	0.251135	0.257919	0.247344	0.258772	0.264402	0.268833	0.256223	0.257778	0.273529	0.243323	0.263077	0.248862	0.270987	0.267459	0.256716	0.262595	0.260212	0.251114	0.241791	0.272321	0.240487	0.245926	0.271472	0.262463	0.243402	0.234694	0.270062	0.257576	0.26003	0.273002	0.239416	0.261398	0.262763	0.260741	0.256098	0.246657	0.270802	0.243284	0.261314	0.261128	0.261194	0.253823
		0.45	0.230183	0.213415	0.223903	0.214286	0.217593	0.219365	0.223228	0.223065	0.229532	0.237814	0.240768	0.22694	0.223704	0.236765	0.216617	0.232308	0.22003	0.237113	0.230312	0.226866	0.227481	0.229955	0.230312	0.207463	0.248512	0.216134	0.222222	0.243865	0.233138	0.218475	0.209913	0.24537	0.227273	0.236256	0.241327	0.214599	0.231003	0.238739	0.232593	0.22561	0.218425	0.236006	0.214925	0.236496	0.232938	0.223881	0.224771
		0.5	0.217988	0.20122	0.204236	0.199405	0.20216	0.202723	0.209653	0.204856	0.21345	0.215657	0.223043	0.212299	0.205926	0.217647	0.198813	0.218462	0.198786	0.215022	0.218425	0.208955	0.210687	0.208775	0.210996	0.192537	0.236607	0.200913	0.202963	0.220859	0.215543	0.202346	0.199708	0.229938	0.216667	0.216939	0.226244	0.19562	0.211246	0.226727	0.214815	0.214939	0.199108	0.219365	0.198507	0.214599	0.215134	0.2	0.204893
		0.55	0.198171	0.185976	0.192133	0.184524	0.186728	0.183056	0.193062	0.186646	0.203216	0.192024	0.199409	0.194729	0.191111	0.198529	0.189911	0.2	0.183612	0.195876	0.197623	0.192537	0.193893	0.195159	0.196137	0.179104	0.217262	0.188737	0.183704	0.20092	0.20088	0.193548	0.183673	0.212963	0.201515	0.200594	0.206637	0.182482	0.18997	0.207207	0.201481	0.198171	0.18425	0.202723	0.179104	0.20146	0.195846	0.185075	0.188073
		0.6	0.1875	0.181402	0.184569	0.172619	0.177469	0.177005	0.180995	0.176024	0.192982	0.183161	0.187592	0.185944	0.179259	0.188235	0.179525	0.190769	0.176024	0.18704	0.181278	0.18209	0.184733	0.186082	0.185736	0.173134	0.206845	0.178082	0.176296	0.190184	0.193548	0.186217	0.176385	0.200617	0.189394	0.185736	0.199095	0.170803	0.179331	0.1997	0.192593	0.190549	0.172363	0.19062	0.171642	0.189781	0.189911	0.177612	0.17737
		0.65	0.17378	0.167683	0.172466	0.160714	0.16358	0.163389	0.168929	0.168437	0.179825	0.16839	0.174298	0.166911	0.168889	0.182353	0.164688	0.18	0.165402	0.17673	0.170877	0.167164	0.170992	0.172466	0.173848	0.159701	0.188988	0.165906	0.162963	0.180982	0.173021	0.173021	0.164723	0.185185	0.177273	0.172363	0.182504	0.159124	0.168693	0.186186	0.179259	0.182927	0.161961	0.173979	0.158209	0.175182	0.172107	0.164179	0.165138
		0.7	0.161585	0.155488	0.160363	0.150298	0.149691	0.157337	0.158371	0.153263	0.171053	0.155096	0.162482	0.156662	0.158519	0.167647	0.152819	0.167692	0.157815	0.163476	0.157504	0.158209	0.158779	0.163389	0.15899	0.149254	0.18006	0.152207	0.152593	0.165644	0.16129	0.16129	0.154519	0.174383	0.165152	0.160475	0.171946	0.148905	0.156535	0.172673	0.171852	0.170732	0.147103	0.161876	0.146269	0.163504	0.163205	0.155224	0.154434
		0.75	0.157012	0.14939	0.157337	0.142857	0.145062	0.152799	0.155354	0.14871	0.165205	0.152142	0.155096	0.152269	0.154074	0.161765	0.148368	0.161538	0.147193	0.157585	0.153046	0.152239	0.152672	0.157337	0.15156	0.146269	0.177083	0.141553	0.143704	0.157975	0.153959	0.153959	0.150146	0.165123	0.159091	0.153046	0.165913	0.144526	0.148936	0.166667	0.165926	0.16311	0.144131	0.155825	0.140299	0.160584	0.15727	0.147761	0.146789
		0.8	0.140244	0.129573	0.142209	0.123512	0.126543	0.128593	0.135747	0.133536	0.144737	0.135894	0.135894	0.136164	0.134815	0.144118	0.132047	0.14	0.130501	0.138439	0.132244	0.135821	0.131298	0.136157	0.136701	0.129851	0.160714	0.12481	0.128889	0.141104	0.134897	0.133431	0.131195	0.146605	0.140909	0.132244	0.144796	0.121168	0.130699	0.148649	0.146667	0.147866	0.130758	0.139183	0.122388	0.140146	0.14095	0.131343	0.131498
		0.85	0.126524	0.117378	0.128593	0.114583	0.117284	0.122542	0.129713	0.124431	0.133041	0.121123	0.125554	0.125915	0.125926	0.132353	0.123145	0.126154	0.116844	0.12813	0.121842	0.122388	0.117557	0.12708	0.1263	0.120896	0.145833	0.115677	0.12	0.130368	0.124633	0.121701	0.123907	0.134259	0.131818	0.121842	0.131222	0.108029	0.117021	0.136637	0.134815	0.140244	0.120357	0.133132	0.113433	0.127007	0.127596	0.119403	0.122324
		0.9	0.117378	0.109756	0.118003	0.110119	0.114198	0.118003	0.12368	0.115326	0.124269	0.11226	0.116691	0.115666	0.121481	0.123529	0.115727	0.115385	0.107739	0.122239	0.114413	0.114925	0.11145	0.11649	0.117385	0.114925	0.138393	0.108067	0.112593	0.124233	0.117302	0.117302	0.113703	0.125	0.124242	0.115899	0.122172	0.10365	0.107903	0.129129	0.122963	0.131098	0.111441	0.125567	0.102985	0.121168	0.123145	0.113433	0.111621
		0.95	0.112805	0.103659	0.108926	0.104167	0.104938	0.108926	0.116139	0.107739	0.121345	0.107829	0.11226	0.10981	0.115556	0.114706	0.109792	0.107692	0.101669	0.113402	0.10847	0.110448	0.10687	0.110439	0.114413	0.110448	0.13244	0.100457	0.103704	0.115031	0.108504	0.109971	0.107872	0.115741	0.121212	0.111441	0.117647	0.0978102	0.0987842	0.12012	0.115556	0.126524	0.106984	0.119516	0.1	0.112409	0.114243	0.107463	0.107034
		1	0.103659	0.0914634	0.0983359	0.0967262	0.095679	0.0998487	0.108597	0.100152	0.115497	0.100443	0.10192	0.0980966	0.106667	0.102941	0.0994065	0.0984615	0.091047	0.100147	0.10104	0.101493	0.0992366	0.102874	0.105498	0.0985075	0.11756	0.0913242	0.0933333	0.104294	0.0997067	0.0967742	0.0947522	0.101852	0.113636	0.104012	0.105581	0.0905109	0.0927052	0.112613	0.100741	0.114329	0.0995542	0.107413	0.0940299	0.10219	0.105341	0.101493	0.0993884
		1.05	0.089939	0.0807927	0.0907716	0.0863095	0.0833333	0.0922844	0.0950226	0.0895296	0.102339	0.0871492	0.0945347	0.0863836	0.0933333	0.0926471	0.0890208	0.0907692	0.0789074	0.0883652	0.0861813	0.0895522	0.0900763	0.086233	0.0936107	0.0880597	0.104167	0.0761035	0.082963	0.0920245	0.085044	0.0894428	0.0816327	0.0864198	0.101515	0.0950966	0.0935143	0.080292	0.0759878	0.0975976	0.0903704	0.0990854	0.089153	0.0953101	0.0865672	0.0919708	0.0949555	0.0895522	0.0810398
		1.1	0.0777439	0.070122	0.0786687	0.0744048	0.0771605	0.0816944	0.0799397	0.07739	0.0891813	0.0782866	0.0812408	0.0775988	0.0814815	0.0808824	0.0771513	0.0784615	0.0698027	0.0810015	0.077266	0.0761194	0.0793893	0.0741301	0.077266	0.0776119	0.0907738	0.065449	0.0755556	0.0797546	0.0733138	0.0791789	0.0728863	0.0740741	0.0878788	0.0787519	0.081448	0.0715328	0.0699088	0.0840841	0.08	0.0884146	0.0787519	0.0847201	0.0761194	0.080292	0.0801187	0.080597	0.0718654
		1.15	0.0716463	0.0670732	0.0711044	0.0699405	0.0725309	0.0786687	0.0754148	0.0728376	0.0847953	0.0723781	0.0753323	0.0761347	0.0755556	0.0735294	0.0682493	0.0738462	0.0667678	0.0765832	0.0713224	0.0716418	0.0748092	0.0695915	0.0713224	0.0731343	0.0863095	0.0608828	0.0681481	0.0720859	0.068915	0.0733138	0.0670554	0.0679012	0.0848485	0.0757801	0.0754148	0.0671533	0.0668693	0.0825826	0.0740741	0.0823171	0.0728083	0.0771558	0.0716418	0.0744526	0.074184	0.0731343	0.0672783
		1.2	0.0670732	0.0640244	0.0680787	0.0639881	0.0679012	0.0741301	0.0723982	0.0713202	0.0818713	0.070901	0.070901	0.0732064	0.0725926	0.0705882	0.0652819	0.0692308	0.0622155	0.0751105	0.0683507	0.0686567	0.0732824	0.0665658	0.0683507	0.0701493	0.0803571	0.0547945	0.0666667	0.0690184	0.0674487	0.0703812	0.0626822	0.0632716	0.0818182	0.0742942	0.0739065	0.0627737	0.0653495	0.0765766	0.0696296	0.0792683	0.0698366	0.075643	0.0686567	0.070073	0.0712166	0.0701493	0.0626911
		1.25	0.0609756	0.0579268	0.0620272	0.0580357	0.0601852	0.0665658	0.0648567	0.0622155	0.0745614	0.0635155	0.0664697	0.0673499	0.0637037	0.0676471	0.0578635	0.0661538	0.0531108	0.0706922	0.0668648	0.0597015	0.0671756	0.0574887	0.0579495	0.0641791	0.0699405	0.0471842	0.0622222	0.0613497	0.0615836	0.0630499	0.0597668	0.0617284	0.0772727	0.0668648	0.0648567	0.059854	0.056231	0.0690691	0.0637037	0.0731707	0.0624071	0.0695915	0.0626866	0.0613139	0.0623145	0.0656716	0.0565749
		1.3	0.0503049	0.0487805	0.0544629	0.046131	0.0524691	0.0559758	0.0542986	0.0546282	0.0657895	0.05613	0.0531758	0.0556369	0.0548148	0.0558824	0.0459941	0.0584615	0.0424886	0.0589102	0.0564636	0.0507463	0.0549618	0.0499244	0.0445765	0.0537313	0.0610119	0.0380518	0.0548148	0.0552147	0.0498534	0.0513196	0.048105	0.0524691	0.0651515	0.0549777	0.0558069	0.0510949	0.0455927	0.0555556	0.0548148	0.0625	0.0490342	0.0590015	0.0507463	0.0525547	0.0534125	0.0567164	0.0443425
		1.35	0.0457317	0.0411585	0.0484115	0.0416667	0.0478395	0.0484115	0.0467572	0.0485584	0.0599415	0.0502216	0.0487445	0.0468521	0.0503704	0.05	0.0400593	0.0492308	0.0409712	0.0544919	0.0505201	0.0432836	0.0503817	0.0468986	0.0416048	0.0507463	0.0550595	0.0334855	0.0488889	0.0460123	0.0454545	0.0454545	0.0437318	0.0447531	0.0590909	0.0460624	0.0482655	0.0467153	0.0425532	0.0525526	0.0459259	0.0533537	0.0430906	0.0514372	0.0477612	0.0452555	0.0474777	0.0492537	0.0397554
		1.4	0.0411585	0.0411585	0.0484115	0.0342262	0.0432099	0.0468986	0.0437406	0.047041	0.0570175	0.0457903	0.0472674	0.0424597	0.0474074	0.0441176	0.037092	0.0461538	0.0379363	0.0515464	0.0490342	0.0373134	0.0458015	0.0438729	0.038633	0.0492537	0.0491071	0.0304414	0.0444444	0.041411	0.042522	0.0439883	0.0422741	0.0416667	0.0560606	0.0430906	0.0437406	0.0437956	0.0425532	0.048048	0.0444444	0.0518293	0.0371471	0.0468986	0.0477612	0.0437956	0.0445104	0.0447761	0.0366972
		1.45	0.0365854	0.0381098	0.0423601	0.0297619	0.0416667	0.0423601	0.0392157	0.0424886	0.0497076	0.0384047	0.0398818	0.0395315	0.04	0.0382353	0.0341246	0.0430769	0.0333839	0.0441826	0.0416048	0.0358209	0.0412214	0.0408472	0.0371471	0.041791	0.047619	0.0273973	0.037037	0.0368098	0.0366569	0.0395894	0.0349854	0.0324074	0.0454545	0.0356612	0.040724	0.0364964	0.0379939	0.042042	0.0414815	0.0442073	0.0312036	0.0408472	0.0432836	0.0394161	0.037092	0.041791	0.030581
		1.5	0.0320122	0.0320122	0.0363086	0.0252976	0.0354938	0.0363086	0.0377074	0.0394537	0.0423977	0.0369276	0.0354505	0.0322108	0.0340741	0.0338235	0.0326409	0.0369231	0.0273141	0.0382916	0.0356612	0.0313433	0.0396947	0.0363086	0.0312036	0.038806	0.0431548	0.0243531	0.0311111	0.0337423	0.0307918	0.0366569	0.03207	0.0308642	0.0378788	0.0312036	0.0377074	0.0277372	0.0319149	0.0345345	0.0385185	0.0396341	0.02526	0.0332829	0.0358209	0.0350365	0.0341246	0.0402985	0.029052
		1.55	0.0320122	0.0259146	0.03177	0.0223214	0.0308642	0.0332829	0.0316742	0.0349014	0.0380117	0.0310192	0.0295421	0.0263543	0.0281481	0.0279412	0.0281899	0.0323077	0.0242792	0.0324006	0.0326895	0.0253731	0.0335878	0.0287443	0.0237741	0.0298507	0.0372024	0.021309	0.0296296	0.0291411	0.026393	0.0293255	0.03207	0.0262346	0.0348485	0.0297177	0.0301659	0.0233577	0.0258359	0.0255255	0.0325926	0.035061	0.0208024	0.0272315	0.0313433	0.0291971	0.0296736	0.0343284	0.0229358
		1.6	0.0289634	0.0198171	0.0287443	0.0193452	0.0246914	0.0242057	0.0241327	0.0288316	0.0321637	0.0236337	0.0265879	0.0219619	0.0207407	0.0235294	0.0237389	0.0292308	0.0212443	0.0279823	0.0282318	0.0208955	0.0274809	0.0242057	0.0178306	0.0238806	0.03125	0.0152207	0.0237037	0.0245399	0.0219941	0.0234604	0.0262391	0.0216049	0.0287879	0.0267459	0.025641	0.0189781	0.0197568	0.0225225	0.0296296	0.0304878	0.0148588	0.0226929	0.0253731	0.0248175	0.0267062	0.0283582	0.0198777
		1.65	0.0259146	0.0167683	0.02118	0.014881	0.0185185	0.02118	0.0196078	0.0212443	0.0248538	0.0192024	0.0221566	0.0175695	0.0177778	0.0176471	0.0163205	0.0215385	0.016692	0.0206186	0.0222883	0.0164179	0.0229008	0.02118	0.0148588	0.0223881	0.0252976	0.0136986	0.0207407	0.0184049	0.0190616	0.0190616	0.0204082	0.0154321	0.0227273	0.0193165	0.0211161	0.0145985	0.0151976	0.018018	0.0222222	0.0243902	0.0118871	0.0166415	0.0223881	0.020438	0.0192878	0.0208955	0.0168196
		1.7	0.0228659	0.0137195	0.0181543	0.014881	0.0185185	0.0196672	0.0196078	0.0197269	0.0219298	0.0177253	0.0206795	0.0161054	0.0177778	0.0176471	0.0148368	0.02	0.016692	0.0191458	0.0208024	0.0164179	0.0198473	0.0196672	0.0148588	0.0208955	0.0223214	0.0136986	0.0192593	0.0168712	0.0190616	0.0175953	0.0189504	0.0154321	0.0227273	0.0163447	0.0211161	0.0145985	0.0136778	0.018018	0.0207407	0.0243902	0.0118871	0.0166415	0.019403	0.0189781	0.0163205	0.019403	0.0152905
		1.75	0.0213415	0.0137195	0.0136157	0.0119048	0.0154321	0.0166415	0.0196078	0.0182094	0.0204678	0.014771	0.0162482	0.011713	0.0148148	0.0147059	0.0103858	0.0138462	0.0151745	0.017673	0.0178306	0.0119403	0.0167939	0.0151286	0.0118871	0.0179104	0.0193452	0.0121766	0.0162963	0.0153374	0.0190616	0.016129	0.016035	0.0123457	0.019697	0.013373	0.0165913	0.0116788	0.0121581	0.0135135	0.0177778	0.0213415	0.0104012	0.0136157	0.0164179	0.0131387	0.0163205	0.0179104	0.0137615
		1.8	0.0167683	0.0106707	0.01059	0.00892857	0.0138889	0.0121029	0.0165913	0.0121396	0.0175439	0.0118168	0.0132939	0.00878477	0.0133333	0.0117647	0.00890208	0.00923077	0.0136571	0.0147275	0.013373	0.0104478	0.0152672	0.0136157	0.0104012	0.0164179	0.014881	0.00913242	0.0133333	0.0122699	0.016129	0.0131965	0.0131195	0.00925926	0.0151515	0.0118871	0.0135747	0.00875912	0.0106383	0.012012	0.0133333	0.0167683	0.00742942	0.01059	0.0134328	0.010219	0.0133531	0.0134328	0.0107034
		1.85	0.0106707	0.00914634	0.0075643	0.00744048	0.0123457	0.00907716	0.0135747	0.0106222	0.0131579	0.00886263	0.00886263	0.00732064	0.0103704	0.00882353	0.0074184	0.00615385	0.0106222	0.0103093	0.0118871	0.00895522	0.0137405	0.00907716	0.00594354	0.0119403	0.0119048	0.00608828	0.0103704	0.00920245	0.0146628	0.0102639	0.0102041	0.00771605	0.0106061	0.0089153	0.0105581	0.00729927	0.00911854	0.00900901	0.0118519	0.0137195	0.00594354	0.0075643	0.0104478	0.00875912	0.0118694	0.00895522	0.00764526
		1.9	0.00914634	0.00762195	0.00605144	0.00595238	0.00925926	0.0075643	0.00904977	0.0091047	0.0102339	0.00590842	0.00738552	0.00439239	0.00888889	0.00588235	0.00593472	0.00461538	0.00758725	0.00883652	0.0104012	0.00746269	0.010687	0.0075643	0.00445765	0.00895522	0.0104167	0.00608828	0.00740741	0.00766871	0.0102639	0.0058651	0.00728863	0.00308642	0.00909091	0.00594354	0.00754148	0.00583942	0.00607903	0.00600601	0.00888889	0.0106707	0.00297177	0.00453858	0.00895522	0.00583942	0.00890208	0.00746269	0.00764526
		1.95	0.00914634	0.00762195	0.00605144	0.00446429	0.00771605	0.00605144	0.00754148	0.00758725	0.00877193	0.00590842	0.00738552	0.00439239	0.00888889	0.00588235	0.00593472	0.00307692	0.0060698	0.00883652	0.0089153	0.00597015	0.010687	0.0075643	0.00297177	0.00746269	0.00892857	0.00456621	0.00592593	0.00613497	0.00879765	0.0058651	0.0058309	0.00154321	0.00757576	0.00594354	0.00603318	0.00437956	0.00607903	0.0045045	0.00740741	0.00914634	0.00297177	0.00302572	0.00895522	0.00437956	0.00890208	0.00746269	0.00764526
		2	0.00914634	0.00762195	0.00605144	0.00446429	0.00771605	0.00605144	0.00603318	0.0060698	0.00877193	0.00590842	0.00590842	0.00439239	0.00740741	0.00588235	0.00593472	0.00307692	0.0060698	0.00736377	0.0089153	0.00597015	0.010687	0.0075643	0.00297177	0.00597015	0.00892857	0.00456621	0.00592593	0.00613497	0.00733138	0.00439883	0.0058309	0.00154321	0.00757576	0.00594354	0.00603318	0.00437956	0.00607903	0.0045045	0.00740741	0.00762195	0.00297177	0.00302572	0.00895522	0.00437956	0.0074184	0.00746269	0.00611621
		2.05	0.00762195	0.00457317	0.00453858	0.00297619	0.00617284	0.00302572	0.00301659	0.0060698	0.00730994	0.00443131	0.00443131	0.00439239	0.00740741	0.00441176	0.00593472	0.00307692	0.0060698	0.00736377	0.00742942	0.00597015	0.00610687	0.00605144	0.00297177	0.00597015	0.00744048	0.00456621	0.00444444	0.00460123	0.00439883	0.00439883	0.00437318	0.00154321	0.00606061	0.00445765	0.00452489	0.00437956	0.00607903	0.003003	0.00592593	0.00762195	0.00297177	0.00302572	0.00597015	0.00437956	0.00445104	0.00597015	0.00458716
		2.1	0.00457317	0.00457317	0.00453858	0.00297619	0.00308642	0.00302572	0.00301659	0.00455235	0.00438596	0.00443131	0.00443131	0.00292826	0.00740741	0.00294118	0.00445104	0.00153846	0.00455235	0.00441826	0.00594354	0.00597015	0.00458015	0.00605144	0.00297177	0.00298507	0.00595238	0.00456621	0.00296296	0.00460123	0.00293255	0.00439883	0.00291545	0	0.0030303	0.00297177	0.00301659	0.00437956	0.00303951	0.003003	0.00444444	0.00609756	0.00148588	0.00302572	0.00447761	0.00437956	0.00296736	0.00447761	0.0030581
		2.15	0.00457317	0.00457317	0.00453858	0.00297619	0.00308642	0.00302572	0.00301659	0.00455235	0.00438596	0.00443131	0.00443131	0.00292826	0.00740741	0.00294118	0.00445104	0.00153846	0.00455235	0.00441826	0.00594354	0.00597015	0.00458015	0.00605144	0.00297177	0.00298507	0.00595238	0.00456621	0.00296296	0.00460123	0.00293255	0.00439883	0.00291545	0	0.0030303	0.00297177	0.00301659	0.00437956	0.00303951	0.003003	0.00444444	0.00609756	0.00148588	0.00302572	0.00447761	0.00437956	0.00296736	0.00447761	0.0030581
		2.2	0.00304878	0.00304878	0.00302572	0.0014881	0.00154321	0.00151286	0.0015083	0.0030349	0.00292398	0.00295421	0.00295421	0.00146413	0.00592593	0.00147059	0.00445104	0	0.0030349	0.00294551	0.00445765	0.00447761	0.00305344	0.00453858	0.00148588	0.00149254	0.00446429	0.00304414	0.00148148	0.00306748	0.00146628	0.00439883	0.00145773	0	0.00151515	0.00297177	0.0015083	0.00291971	0.00151976	0.0015015	0.00296296	0.00457317	0	0.00151286	0.00298507	0.00291971	0.00148368	0.00447761	0.00152905
		2.25	0.00152439	0.00152439	0	0.0014881	0	0	0	0	0.00146199	0.0014771	0.0014771	0	0.00296296	0	0.00148368	0	0.00151745	0	0.00148588	0.00149254	0	0.00151286	0	0.00149254	0.00297619	0.00152207	0.00148148	0.00153374	0.00146628	0.00293255	0.00145773	0	0	0.00297177	0.0015083	0.00145985	0.00151976	0.0015015	0.00148148	0.00152439	0	0	0	0.00291971	0.00148368	0.00149254	0
		2.3	0.00152439	0.00152439	0	0.0014881	0	0	0	0	0.00146199	0.0014771	0.0014771	0	0.00296296	0	0.00148368	0	0.00151745	0	0.00148588	0.00149254	0	0.00151286	0	0.00149254	0.00297619	0.00152207	0.00148148	0.00153374	0.00146628	0.00293255	0.00145773	0	0	0.00297177	0.0015083	0.00145985	0.00151976	0.0015015	0.00148148	0.00152439	0	0	0	0.00291971	0.00148368	0.00149254	0
		2.35	0.00152439	0.00152439	0	0.0014881	0	0	0	0	0.00146199	0.0014771	0.0014771	0	0.00296296	0	0.00148368	0	0.00151745	0	0.00148588	0.00149254	0	0.00151286	0	0.00149254	0.00297619	0.00152207	0.00148148	0.00153374	0.00146628	0.00293255	0.00145773	0	0	0.00297177	0.0015083	0.00145985	0.00151976	0.0015015	0.00148148	0.00152439	0	0	0	0.00291971	0.00148368	0.00149254	0
		2.4	0.00152439	0.00152439	0	0.0014881	0	0	0	0	0.00146199	0.0014771	0.0014771	0	0.00296296	0	0.00148368	0	0.00151745	0	0.00148588	0.00149254	0	0.00151286	0	0.00149254	0.00297619	0.00152207	0.00148148	0.00153374	0.00146628	0.00293255	0.00145773	0	0	0.00297177	0.0015083	0.00145985	0.00151976	0.0015015	0.00148148	0.00152439	0	0	0	0.00291971	0.00148368	0.00149254	0
		2.45	0.00152439	0.00152439	0	0.0014881	0	0	0	0	0.00146199	0.0014771	0.0014771	0	0.00296296	0	0.00148368	0	0.00151745	0	0.00148588	0.00149254	0	0.00151286	0	0.00149254	0.00297619	0.00152207	0.00148148	0.00153374	0.00146628	0.00293255	0.00145773	0	0	0.00297177	0.0015083	0.00145985	0.00151976	0.0015015	0.00148148	0.00152439	0	0	0	0.00291971	0.00148368	0.00149254	0
		2.5	0.00152439	0.00152439	0	0.0014881	0	0	0	0	0.00146199	0.0014771	0.0014771	0	0.00296296	0	0.00148368	0	0.00151745	0	0.00148588	0.00149254	0	0.00151286	0	0.00149254	0.00297619	0.00152207	0.00148148	0.00153374	0.00146628	0.00293255	0.00145773	0	0	0.00297177	0.0015083	0.00145985	0.00151976	0.0015015	0.00148148	0.00152439	0	0	0	0.00291971	0.00148368	0.00149254	0
		2.55	0.00152439	0.00152439	0	0.0014881	0	0	0	0	0.00146199	0.0014771	0.0014771	0	0.00296296	0	0.00148368	0	0.00151745	0	0.00148588	0.00149254	0	0.00151286	0	0.00149254	0.00297619	0.00152207	0.00148148	0.00153374	0.00146628	0.00293255	0.00145773	0	0	0.00297177	0.0015083	0.00145985	0.00151976	0.0015015	0.00148148	0.00152439	0	0	0	0.00291971	0.00148368	0.00149254	0
		2.6	0.00152439	0.00152439	0	0.0014881	0	0	0	0	0.00146199	0	0	0	0.00148148	0	0.00148368	0	0.00151745	0	0.00148588	0.00149254	0	0.00151286	0	0.00149254	0.0014881	0.00152207	0.00148148	0.00153374	0.00146628	0.00146628	0.00145773	0	0	0.00148588	0.0015083	0.00145985	0.00151976	0.0015015	0.00148148	0.00152439	0	0	0	0.00145985	0.00148368	0.00149254	0
		2.65	0.00152439	0.00152439	0	0.0014881	0	0	0	0	0.00146199	0	0	0	0.00148148	0	0.00148368	0	0.00151745	0	0.00148588	0.00149254	0	0.00151286	0	0.00149254	0.0014881	0.00152207	0.00148148	0.00153374	0.00146628	0.00146628	0.00145773	0	0	0.00148588	0.0015083	0.00145985	0.00151976	0.0015015	0.00148148	0.00152439	0	0	0	0.00145985	0.00148368	0.00149254	0
		2.7	0	0	0	0	0	0	0	0	0	0	0	0	0	0	0	0	0	0	0	0	0	0	0	0	0	0	0	0	0	0	0	0	0	0	0	0	0	0	0	0	0	0	0	0	0	0	0
		2.75	0	0	0	0	0	0	0	0	0	0	0	0	0	0	0	0	0	0	0	0	0	0	0	0	0	0	0	0	0	0	0	0	0	0	0	0	0	0	0	0	0	0	0	0	0	0	0
		2.8	0	0	0	0	0	0	0	0	0	0	0	0	0	0	0	0	0	0	0	0	0	0	0	0	0	0	0	0	0	0	0	0	0	0	0	0	0	0	0	0	0	0	0	0	0	0	0
		2.85	0	0	0	0	0	0	0	0	0	0	0	0	0	0	0	0	0	0	0	0	0	0	0	0	0	0	0	0	0	0	0	0	0	0	0	0	0	0	0	0	0	0	0	0	0	0	0
		2.9	0	0	0	0	0	0	0	0	0	0	0	0	0	0	0	0	0	0	0	0	0	0	0	0	0	0	0	0	0	0	0	0	0	0	0	0	0	0	0	0	0	0	0	0	0	0	0
		2.95	0	0	0	0	0	0	0	0	0	0	0	0	0	0	0	0	0	0	0	0	0	0	0	0	0	0	0	0	0	0	0	0	0	0	0	0	0	0	0	0	0	0	0	0	0	0	0
		3	0	0	0	0	0	0	0	0	0	0	0	0	0	0	0	0	0	0	0	0	0	0	0	0	0	0	0	0	0	0	0	0	0	0	0	0	0	0	0	0	0	0	0	0	0	0	0
		150	0	0	0	0	0	0	0	0	0	0	0	0	0	0	0	0	0	0	0	0	0	0	0	0	0	0	0	0	0	0	0	0	0	0	0	0	0	0	0	0	0	0	0	0	0	0	0
Early AD with high brain amyloid levels (MMSE)	AD Course Map	-150	1	1	1	1	1	1	1	1	1	1	1	1	1	1	1	1	1	1	1	1	1	1	1	1	1	1	1	1	1	1	1	1	1	1	1	1	1	1	1	1	1	1	1	1	1	1	1
		-2	0.950392	0.95288	0.95196	0.943445	0.945726	0.949219	0.949086	0.951531	0.948207	0.946891	0.940239	0.942529	0.944304	0.946475	0.938383	0.954068	0.943517	0.943152	0.948586	0.950255	0.949871	0.948069	0.953307	0.946891	0.943644	0.938667	0.941785	0.943472	0.951807	0.948276	0.939791	0.951316	0.946822	0.946545	0.94133	0.951444	0.94902	0.944809	0.952866	0.947507	0.945596	0.946822	0.953368	0.944223	0.945333	0.944228	0.956186
		-1.9	0.943864	0.946335	0.94311	0.937018	0.940299	0.94401	0.938642	0.942602	0.938911	0.939119	0.933599	0.934866	0.935443	0.938642	0.929397	0.944882	0.934531	0.935401	0.939589	0.945153	0.942159	0.941411	0.944228	0.944301	0.934469	0.928	0.934023	0.936743	0.946452	0.941645	0.924084	0.939474	0.941634	0.940026	0.928292	0.944882	0.943791	0.935611	0.943949	0.940945	0.936528	0.941634	0.943005	0.940239	0.941333	0.940337	0.948454
		-1.8	0.93342	0.938482	0.932996	0.926735	0.92673	0.929688	0.929504	0.929847	0.925631	0.935233	0.922975	0.927203	0.925316	0.93342	0.920411	0.935696	0.924262	0.926357	0.930591	0.9375	0.934447	0.930759	0.937743	0.936528	0.926606	0.917333	0.924968	0.923284	0.931727	0.925729	0.914921	0.931579	0.929961	0.932203	0.917862	0.933071	0.934641	0.927727	0.932484	0.930446	0.927461	0.933852	0.933938	0.932271	0.933333	0.929961	0.939433
		-1.7	0.925587	0.931937	0.925411	0.919023	0.922659	0.920573	0.920366	0.923469	0.917663	0.930052	0.918991	0.920817	0.921519	0.925587	0.911425	0.930446	0.91656	0.919897	0.928021	0.932398	0.926735	0.924101	0.927367	0.928756	0.921363	0.910667	0.919793	0.919246	0.925033	0.920424	0.90445	0.926316	0.924773	0.926988	0.915254	0.927822	0.928105	0.923784	0.922293	0.925197	0.919689	0.92607	0.923575	0.928287	0.929333	0.924773	0.93299
		-1.6	0.920366	0.926702	0.917826	0.912596	0.915875	0.914062	0.913838	0.915816	0.913679	0.926166	0.911023	0.913155	0.916456	0.921671	0.901155	0.926509	0.905006	0.910853	0.921594	0.92602	0.920308	0.91478	0.918288	0.923575	0.913499	0.902667	0.917206	0.915209	0.91834	0.912467	0.899215	0.921053	0.920882	0.919166	0.910039	0.923885	0.922876	0.919842	0.918471	0.918635	0.910622	0.918288	0.917098	0.922975	0.924	0.919585	0.923969
		-1.5	0.915144	0.917539	0.91024	0.904884	0.909091	0.908854	0.909922	0.908163	0.908367	0.918394	0.903054	0.908046	0.913924	0.915144	0.896021	0.925197	0.897304	0.905685	0.916452	0.919643	0.911311	0.904128	0.909209	0.917098	0.908257	0.9	0.914618	0.905787	0.912985	0.900531	0.896597	0.914474	0.9131	0.911343	0.90352	0.918635	0.915033	0.917214	0.910828	0.912073	0.904145	0.9131	0.911917	0.917663	0.918667	0.915694	0.914948
		-1.4	0.909922	0.910995	0.901391	0.901028	0.903664	0.902344	0.902089	0.904337	0.901726	0.910622	0.895086	0.900383	0.908861	0.909922	0.889602	0.92126	0.889602	0.900517	0.904884	0.913265	0.903599	0.900133	0.901427	0.909326	0.900393	0.893333	0.904269	0.896366	0.904953	0.888594	0.890052	0.906579	0.902724	0.906128	0.894394	0.913386	0.909804	0.90933	0.901911	0.902887	0.898964	0.905318	0.90544	0.912351	0.909333	0.907912	0.908505
		-1.3	0.903394	0.901832	0.887484	0.893316	0.895522	0.893229	0.890339	0.896684	0.891102	0.898964	0.88579	0.888889	0.898734	0.899478	0.878049	0.914698	0.875481	0.891473	0.895887	0.906888	0.898458	0.894807	0.894942	0.901554	0.889908	0.889333	0.895213	0.888291	0.896921	0.884615	0.879581	0.897368	0.894942	0.894394	0.886571	0.900262	0.899346	0.896189	0.890446	0.889764	0.892487	0.898833	0.892487	0.903054	0.9	0.896239	0.896907
		-1.2	0.894256	0.891361	0.876106	0.880463	0.888738	0.882812	0.883812	0.88648	0.884462	0.887306	0.873838	0.877395	0.886076	0.889034	0.866496	0.906824	0.867779	0.881137	0.884319	0.897959	0.885604	0.878828	0.881971	0.892487	0.880734	0.882667	0.883571	0.878869	0.883534	0.874005	0.873037	0.890789	0.880674	0.885267	0.874837	0.888451	0.887582	0.885677	0.876433	0.879265	0.882124	0.888457	0.884715	0.889774	0.889333	0.884565	0.889175
		-1.1	0.87859	0.876963	0.8622	0.859897	0.871099	0.867188	0.869452	0.869898	0.867198	0.871762	0.857902	0.863346	0.874684	0.875979	0.851091	0.893701	0.856226	0.869509	0.871465	0.885204	0.87018	0.864181	0.869001	0.875648	0.870249	0.873333	0.871928	0.866756	0.864793	0.856764	0.858639	0.875	0.866407	0.868318	0.864407	0.871391	0.87451	0.864652	0.861146	0.868766	0.869171	0.875486	0.869171	0.875166	0.878667	0.867704	0.868557
		-1	0.869452	0.865183	0.850822	0.844473	0.861601	0.856771	0.857702	0.858418	0.855246	0.857513	0.84595	0.84802	0.860759	0.862924	0.838254	0.88189	0.839538	0.854005	0.862468	0.875	0.858612	0.850866	0.856031	0.865285	0.855832	0.864	0.853816	0.857335	0.851406	0.843501	0.848168	0.865789	0.854734	0.853977	0.856584	0.858268	0.862745	0.852825	0.850955	0.856955	0.854922	0.866407	0.856218	0.863214	0.865333	0.853437	0.856959
		-0.9	0.860313	0.853403	0.840708	0.832905	0.850746	0.847656	0.844648	0.846939	0.844622	0.84715	0.835325	0.841635	0.849367	0.856397	0.824134	0.872703	0.826701	0.841085	0.856041	0.859694	0.848329	0.840213	0.845655	0.856218	0.845347	0.854667	0.843467	0.843876	0.844712	0.83687	0.841623	0.859211	0.846952	0.846154	0.850065	0.843832	0.853595	0.843627	0.836943	0.843832	0.848446	0.853437	0.843264	0.857902	0.857333	0.841764	0.844072
		-0.8	0.844648	0.835079	0.826802	0.813625	0.834464	0.834635	0.828982	0.830357	0.824701	0.831606	0.818061	0.827586	0.83038	0.83812	0.808729	0.853018	0.810013	0.824289	0.839332	0.83801	0.830334	0.830892	0.827497	0.836788	0.826999	0.838667	0.822768	0.823688	0.827309	0.819629	0.828534	0.839474	0.830091	0.826597	0.831812	0.824147	0.833987	0.826544	0.824204	0.822835	0.830311	0.837873	0.831606	0.848606	0.841333	0.821012	0.824742
		-0.7	0.821149	0.812827	0.807838	0.796915	0.812754	0.815104	0.809399	0.811224	0.810093	0.810881	0.794157	0.809706	0.811392	0.815927	0.794608	0.830709	0.793325	0.80491	0.821337	0.815051	0.81491	0.813582	0.808042	0.822539	0.802097	0.821333	0.804657	0.806191	0.809906	0.807692	0.811518	0.819737	0.81323	0.805737	0.809648	0.801837	0.814379	0.806833	0.807643	0.805774	0.80829	0.81323	0.813472	0.833997	0.824	0.80415	0.804124
		-0.6	0.798956	0.798429	0.791403	0.781491	0.793758	0.80599	0.788512	0.794643	0.790173	0.791451	0.776892	0.791826	0.789873	0.798956	0.775353	0.813648	0.771502	0.786822	0.800771	0.795918	0.796915	0.796272	0.79118	0.804404	0.78768	0.802667	0.789133	0.786003	0.791165	0.787798	0.793194	0.807895	0.79118	0.790091	0.795306	0.784777	0.797386	0.787122	0.791083	0.791339	0.790155	0.795071	0.795337	0.818061	0.805333	0.785992	0.787371
		-0.5	0.770235	0.767016	0.76359	0.758355	0.766621	0.777344	0.758486	0.770408	0.76494	0.76943	0.75166	0.770115	0.76962	0.77154	0.745828	0.790026	0.745828	0.757106	0.777635	0.772959	0.769923	0.762983	0.770428	0.775907	0.760157	0.769333	0.764554	0.764468	0.76573	0.763926	0.767016	0.785526	0.766537	0.766623	0.766623	0.759843	0.771242	0.759527	0.765605	0.767717	0.764249	0.76524	0.768135	0.796813	0.776	0.763943	0.768041
		-0.4	0.746736	0.740838	0.733249	0.737789	0.742198	0.761719	0.734987	0.747449	0.749004	0.735751	0.727756	0.749681	0.737975	0.741514	0.720154	0.767717	0.727856	0.73385	0.751928	0.751276	0.742931	0.744341	0.748379	0.747409	0.735256	0.742667	0.739974	0.74428	0.741633	0.741379	0.740838	0.764474	0.738003	0.745763	0.740548	0.738845	0.747712	0.729304	0.740127	0.746719	0.742228	0.735409	0.743523	0.774236	0.749333	0.745785	0.744845
		-0.3	0.724543	0.708115	0.701643	0.70437	0.713704	0.72526	0.704961	0.719388	0.711819	0.71114	0.703851	0.710089	0.713924	0.715405	0.695764	0.73622	0.703466	0.705426	0.717224	0.72449	0.714653	0.712383	0.725032	0.725389	0.70118	0.712	0.711514	0.707941	0.713521	0.713528	0.706806	0.730263	0.702983	0.71708	0.710561	0.709974	0.713725	0.703022	0.71465	0.721785	0.721503	0.709468	0.712435	0.75166	0.718667	0.719844	0.712629
		-0.2	0.701044	0.679319	0.671302	0.674807	0.690638	0.699219	0.680157	0.696429	0.690571	0.689119	0.674635	0.680715	0.689873	0.684073	0.673941	0.704724	0.681643	0.674419	0.688946	0.700255	0.688946	0.685752	0.701686	0.698187	0.668414	0.68	0.686934	0.678331	0.685408	0.688329	0.67801	0.701316	0.674449	0.680574	0.685789	0.683727	0.686275	0.683311	0.690446	0.69685	0.695596	0.679637	0.682642	0.717131	0.696	0.688716	0.686856
		-0.1	0.677546	0.650524	0.646018	0.651671	0.662144	0.66276	0.655352	0.667092	0.670651	0.658031	0.645418	0.648787	0.660759	0.655352	0.644416	0.673228	0.652118	0.640827	0.663239	0.668367	0.659383	0.656458	0.679637	0.673575	0.642202	0.648	0.661061	0.650067	0.657296	0.659151	0.645288	0.669737	0.647211	0.655802	0.659713	0.654856	0.657516	0.65703	0.661146	0.671916	0.656736	0.647211	0.658031	0.679947	0.672	0.658885	0.650773
		0	0.66188	0.636126	0.633375	0.633676	0.639077	0.645833	0.633159	0.642857	0.65073	0.637306	0.626826	0.630907	0.641772	0.638381	0.622593	0.648294	0.634146	0.625323	0.647815	0.645408	0.637532	0.635153	0.657588	0.65285	0.629096	0.628	0.640362	0.635262	0.639893	0.639257	0.628272	0.651316	0.63035	0.636245	0.640156	0.639108	0.639216	0.636005	0.635669	0.654856	0.630829	0.635538	0.639896	0.662683	0.652	0.640726	0.628866
		0.1	0.634465	0.608639	0.604298	0.604113	0.605156	0.614583	0.610966	0.617347	0.621514	0.604922	0.609562	0.605364	0.616456	0.614883	0.595635	0.62336	0.60077	0.598191	0.619537	0.619898	0.615681	0.603196	0.631647	0.626943	0.605505	0.604	0.614489	0.608345	0.615797	0.606101	0.599476	0.625	0.603113	0.606258	0.616688	0.612861	0.611765	0.61498	0.610191	0.631234	0.607513	0.612192	0.61399	0.636122	0.628	0.616083	0.596649
		0.2	0.60705	0.582461	0.576485	0.575835	0.579376	0.596354	0.584856	0.58801	0.593625	0.57772	0.589641	0.57599	0.593671	0.586162	0.571245	0.599738	0.568678	0.571059	0.59383	0.58801	0.586118	0.573901	0.600519	0.599741	0.57536	0.573333	0.584735	0.584118	0.590361	0.584881	0.569372	0.598684	0.575875	0.58279	0.59322	0.591864	0.589542	0.588699	0.591083	0.599738	0.580311	0.583658	0.589378	0.601594	0.598667	0.592737	0.56701
		0.3	0.577023	0.556283	0.54488	0.534704	0.554953	0.565104	0.561358	0.553571	0.556441	0.554404	0.556441	0.546616	0.562025	0.55483	0.540436	0.564304	0.543004	0.546512	0.557841	0.558673	0.553985	0.544607	0.565499	0.571244	0.538663	0.541333	0.5511	0.557201	0.562249	0.551724	0.53534	0.561842	0.54345	0.554107	0.563233	0.555118	0.554248	0.557162	0.550318	0.564304	0.553109	0.552529	0.555699	0.560425	0.566667	0.555123	0.53866
		0.4	0.544386	0.52356	0.514539	0.511568	0.522388	0.533854	0.535248	0.528061	0.525896	0.520725	0.527224	0.510856	0.535443	0.518277	0.513479	0.524934	0.510911	0.521964	0.530848	0.526786	0.524422	0.509987	0.529183	0.534974	0.505898	0.513333	0.521345	0.523553	0.534137	0.518568	0.506545	0.531579	0.505837	0.517601	0.531943	0.519685	0.52549	0.519054	0.518471	0.532808	0.529793	0.516213	0.518135	0.524568	0.532	0.518807	0.509021
		0.5	0.513055	0.493455	0.47914	0.476864	0.492537	0.494792	0.493473	0.489796	0.495352	0.484456	0.491368	0.475096	0.502532	0.475196	0.481386	0.48294	0.481386	0.489664	0.498715	0.494898	0.498715	0.476698	0.492866	0.506477	0.46789	0.486667	0.491591	0.485868	0.502008	0.485411	0.472513	0.502632	0.472114	0.483703	0.503259	0.488189	0.494118	0.487516	0.481529	0.5	0.497409	0.486381	0.48057	0.498008	0.489333	0.485084	0.470361
		0.6	0.477807	0.462042	0.450063	0.44473	0.459973	0.467448	0.456919	0.452806	0.462151	0.450777	0.459495	0.440613	0.475949	0.438642	0.455712	0.455381	0.442875	0.456072	0.471722	0.465561	0.466581	0.44474	0.459144	0.472798	0.436435	0.444	0.463131	0.449529	0.464525	0.453581	0.441099	0.465789	0.437095	0.45502	0.469361	0.455381	0.461438	0.454665	0.449682	0.465879	0.466321	0.45655	0.450777	0.463479	0.456	0.450065	0.436856
		0.7	0.439948	0.430628	0.410872	0.411311	0.419267	0.421875	0.420366	0.41199	0.415671	0.408031	0.418327	0.399745	0.43038	0.400783	0.410783	0.414698	0.403081	0.423773	0.434447	0.433673	0.422879	0.404794	0.42153	0.437824	0.40498	0.404	0.42044	0.409152	0.4083	0.412467	0.407068	0.418421	0.396887	0.419817	0.432855	0.417323	0.418301	0.408673	0.411465	0.42126	0.42228	0.417639	0.404145	0.428951	0.414667	0.413748	0.390464
		0.8	0.408616	0.396597	0.381795	0.384319	0.38806	0.389323	0.386423	0.390306	0.379814	0.38342	0.387782	0.372925	0.398734	0.36423	0.38896	0.389764	0.377407	0.387597	0.407455	0.399235	0.398458	0.364847	0.394293	0.411917	0.370904	0.382667	0.393273	0.376851	0.382865	0.376658	0.379581	0.388158	0.370947	0.389831	0.397653	0.388451	0.392157	0.383706	0.37707	0.400262	0.388601	0.386511	0.379534	0.39575	0.389333	0.39559	0.362113
		0.9	0.373368	0.370419	0.351454	0.356041	0.355495	0.358073	0.362924	0.364796	0.347942	0.352332	0.353254	0.337165	0.36962	0.340731	0.363286	0.356955	0.359435	0.359173	0.375321	0.364796	0.368895	0.347537	0.370947	0.38342	0.349934	0.357333	0.3674	0.349933	0.360107	0.348806	0.346859	0.355263	0.347601	0.357236	0.370274	0.35958	0.366013	0.348226	0.345223	0.368766	0.369171	0.346304	0.353627	0.370518	0.353333	0.370947	0.331186
		1	0.342037	0.340314	0.324905	0.33419	0.332429	0.333333	0.332898	0.332908	0.317397	0.323834	0.324037	0.312899	0.349367	0.310705	0.336329	0.325459	0.333761	0.334625	0.349614	0.341837	0.339332	0.326232	0.345006	0.351036	0.317169	0.32	0.335058	0.324361	0.330656	0.324934	0.325916	0.327632	0.322957	0.333768	0.342894	0.332021	0.339869	0.320631	0.317197	0.330709	0.341969	0.320363	0.326425	0.345286	0.321333	0.343709	0.306701
		1.1	0.315927	0.315445	0.295828	0.308483	0.298507	0.299479	0.298956	0.307398	0.285525	0.296632	0.288181	0.295019	0.312658	0.289817	0.315789	0.299213	0.302953	0.302326	0.322622	0.317602	0.308483	0.295606	0.320363	0.319948	0.288336	0.294667	0.306598	0.297443	0.301205	0.293103	0.301047	0.296053	0.300908	0.311604	0.314211	0.300525	0.311111	0.289093	0.292994	0.308399	0.318653	0.287938	0.291451	0.313413	0.290667	0.312581	0.283505
		1.2	0.279373	0.28534	0.273072	0.280206	0.278155	0.268229	0.26893	0.279337	0.26826	0.274611	0.264276	0.266922	0.283544	0.265013	0.288832	0.270341	0.277279	0.277778	0.299486	0.284439	0.27635	0.270306	0.293126	0.295337	0.271298	0.273333	0.282018	0.281292	0.270415	0.265252	0.270942	0.269737	0.277562	0.280313	0.288136	0.284777	0.278431	0.264126	0.257325	0.279528	0.282383	0.254215	0.261658	0.288181	0.270667	0.285344	0.256443
		1.3	0.254569	0.263089	0.25158	0.257069	0.251018	0.247396	0.24282	0.253827	0.23506	0.252591	0.245684	0.243934	0.255696	0.240209	0.263158	0.240157	0.255456	0.25323	0.27635	0.252551	0.262211	0.243675	0.272374	0.26943	0.252949	0.249333	0.258732	0.259758	0.243641	0.241379	0.248691	0.240789	0.2607	0.247718	0.256845	0.261155	0.254902	0.245729	0.235669	0.257218	0.260363	0.237354	0.237047	0.262948	0.248	0.259403	0.237113
		1.4	0.233681	0.242147	0.230088	0.230077	0.225237	0.226562	0.221932	0.230867	0.216467	0.225389	0.223108	0.219668	0.234177	0.212794	0.238768	0.220472	0.231065	0.223514	0.245501	0.230867	0.24036	0.223702	0.245136	0.253886	0.231979	0.226667	0.231565	0.238223	0.222222	0.218833	0.227749	0.219737	0.232166	0.226858	0.233377	0.240157	0.23268	0.228647	0.214013	0.227034	0.238342	0.220493	0.222798	0.236388	0.225333	0.237354	0.215206
		1.5	0.219321	0.219895	0.213654	0.209512	0.210312	0.205729	0.198433	0.21301	0.192563	0.203368	0.203187	0.197957	0.212658	0.199739	0.216945	0.208661	0.218228	0.209302	0.226221	0.210459	0.218509	0.202397	0.223087	0.233161	0.217562	0.204	0.217335	0.223419	0.207497	0.198939	0.20288	0.201316	0.210117	0.211213	0.217731	0.221785	0.207843	0.204993	0.198726	0.206037	0.221503	0.203632	0.204663	0.211155	0.206667	0.216602	0.195876
		1.6	0.201044	0.198953	0.199747	0.195373	0.196744	0.192708	0.177546	0.190051	0.175299	0.183938	0.191235	0.177522	0.197468	0.17624	0.200257	0.194226	0.193838	0.193798	0.208226	0.191327	0.20437	0.182423	0.202335	0.209845	0.197903	0.189333	0.195343	0.205922	0.184739	0.177719	0.188482	0.189474	0.191958	0.19296	0.198175	0.207349	0.19085	0.186597	0.185987	0.186352	0.202073	0.185473	0.186528	0.193891	0.188	0.194553	0.177835
		1.7	0.180157	0.17801	0.183312	0.174807	0.180461	0.173177	0.160574	0.170918	0.159363	0.168394	0.175299	0.16092	0.182278	0.154047	0.178434	0.174541	0.170732	0.169251	0.192802	0.174745	0.174807	0.169108	0.181582	0.190415	0.179554	0.166667	0.173351	0.183042	0.167336	0.161804	0.176702	0.165789	0.175097	0.168188	0.177314	0.185039	0.173856	0.170828	0.17707	0.165354	0.182642	0.164721	0.170984	0.176627	0.172	0.178988	0.162371
		1.8	0.169713	0.162304	0.16182	0.159383	0.16825	0.15625	0.148825	0.15051	0.144754	0.147668	0.160691	0.145594	0.164557	0.140992	0.160462	0.161417	0.150193	0.152455	0.178663	0.159439	0.164524	0.155792	0.164721	0.17228	0.161206	0.149333	0.156533	0.166891	0.149933	0.14191	0.159686	0.144737	0.159533	0.149935	0.161669	0.167979	0.154248	0.152431	0.159236	0.149606	0.161917	0.14786	0.154145	0.160691	0.156	0.163424	0.145619
		1.9	0.154047	0.150524	0.14665	0.138817	0.143826	0.141927	0.134465	0.132653	0.128818	0.13342	0.14077	0.130268	0.148101	0.127937	0.146341	0.150919	0.132221	0.135659	0.155527	0.141582	0.141388	0.134487	0.146563	0.151554	0.145478	0.138667	0.134541	0.152086	0.131191	0.125995	0.14267	0.130263	0.137484	0.143416	0.148631	0.148294	0.139869	0.137976	0.149045	0.136483	0.142487	0.130999	0.142487	0.14741	0.137333	0.145266	0.128866
		2	0.138381	0.134817	0.134008	0.123393	0.134328	0.130208	0.114883	0.116071	0.118194	0.115285	0.130146	0.113665	0.131646	0.116188	0.12837	0.139108	0.120668	0.122739	0.141388	0.128827	0.124679	0.125166	0.137484	0.130829	0.129751	0.121333	0.121604	0.131898	0.117805	0.112732	0.124346	0.113158	0.119326	0.126467	0.134289	0.133858	0.121569	0.124836	0.13121	0.11811	0.13342	0.115435	0.13342	0.131474	0.128	0.129702	0.119845
		2.1	0.124021	0.117801	0.117573	0.111825	0.119403	0.117188	0.105744	0.107143	0.103586	0.107513	0.118194	0.104725	0.117722	0.10705	0.115533	0.125984	0.107831	0.113695	0.12982	0.122449	0.11054	0.115846	0.125811	0.124352	0.115334	0.108	0.108668	0.115747	0.108434	0.103448	0.109948	0.1	0.110246	0.110821	0.119948	0.120735	0.111111	0.113009	0.117197	0.106299	0.121762	0.103761	0.11658	0.122178	0.112	0.115435	0.10567
		2.2	0.110966	0.102094	0.0998736	0.096401	0.104478	0.102865	0.0913838	0.0931122	0.0849934	0.0932642	0.102258	0.0881226	0.102532	0.0966057	0.102696	0.108924	0.0949936	0.0994832	0.116967	0.109694	0.0989717	0.0998668	0.110246	0.110104	0.0996068	0.0906667	0.0944373	0.0955585	0.0937082	0.0875332	0.0955497	0.0868421	0.0972763	0.0925684	0.105606	0.106299	0.096732	0.0972405	0.104459	0.0879265	0.102332	0.0894942	0.0984456	0.112882	0.0986667	0.103761	0.0953608
		2.3	0.0926893	0.0890052	0.0859671	0.0835476	0.0854817	0.0885417	0.0744125	0.0765306	0.0756972	0.0751295	0.0916335	0.0740741	0.0886076	0.0822454	0.0898588	0.0931759	0.0834403	0.0865633	0.096401	0.0943878	0.0809769	0.0838881	0.0946822	0.0945596	0.08519	0.0773333	0.076326	0.0834455	0.08166	0.0702918	0.0850785	0.0710526	0.0817121	0.0795306	0.0886571	0.0905512	0.0823529	0.0840999	0.0840764	0.0761155	0.0829016	0.0713359	0.0816062	0.0942895	0.0853333	0.0869001	0.0876289
		2.4	0.0744125	0.0719895	0.068268	0.0732648	0.0705563	0.0690104	0.0574413	0.065051	0.063745	0.0621762	0.0756972	0.0613027	0.0746835	0.0665796	0.0731707	0.0787402	0.0680359	0.0710594	0.0822622	0.0816327	0.0642674	0.0705726	0.075227	0.0764249	0.068152	0.0653333	0.0608021	0.0686406	0.0655957	0.061008	0.0706806	0.0578947	0.0661479	0.065189	0.0730117	0.0761155	0.0705882	0.0735874	0.0687898	0.0629921	0.0686528	0.0570687	0.0673575	0.0823373	0.0706667	0.0726329	0.0695876
		2.5	0.0678851	0.0641361	0.0619469	0.066838	0.0664858	0.0598958	0.0561358	0.0586735	0.059761	0.0556995	0.0703851	0.0561941	0.0696203	0.0626632	0.0654685	0.0734908	0.0603338	0.0671835	0.0719794	0.0752551	0.0578406	0.0625832	0.0674449	0.0725389	0.0642202	0.0626667	0.0530401	0.0632571	0.060241	0.0530504	0.0641361	0.0526316	0.0596628	0.0625815	0.0664928	0.0721785	0.0640523	0.064389	0.0598726	0.0590551	0.0634715	0.0544747	0.0621762	0.0717131	0.0653333	0.0648508	0.060567
		2.6	0.0522193	0.0510471	0.0530973	0.059126	0.0502035	0.0507812	0.0496084	0.0510204	0.0517928	0.0492228	0.0557769	0.0498084	0.0607595	0.0509138	0.0513479	0.0603675	0.0500642	0.0568475	0.059126	0.057398	0.0514139	0.0505992	0.0492866	0.0582902	0.051114	0.0546667	0.0401035	0.051144	0.0508701	0.0411141	0.052356	0.0460526	0.0518807	0.0495437	0.053455	0.0603675	0.0535948	0.0591327	0.0471338	0.0538058	0.0531088	0.0492866	0.0531088	0.059761	0.0546667	0.0596628	0.0541237
		2.7	0.0456919	0.0418848	0.0467762	0.0526992	0.0407056	0.0455729	0.0456919	0.0420918	0.0451527	0.0440415	0.0478088	0.045977	0.0531646	0.0417755	0.0397946	0.0498688	0.0436457	0.0465116	0.0514139	0.0484694	0.0398458	0.0426099	0.0440986	0.0466321	0.0432503	0.0506667	0.0336352	0.0457604	0.0441767	0.0384615	0.0405759	0.0421053	0.0466926	0.0456323	0.0469361	0.0511811	0.0470588	0.0525624	0.0407643	0.0459318	0.0414508	0.0376135	0.0440415	0.0504648	0.044	0.0466926	0.0451031
		2.8	0.0417755	0.0405759	0.0442478	0.0475578	0.0352782	0.0403646	0.0417755	0.0382653	0.0424967	0.0427461	0.0411687	0.0395913	0.0481013	0.0391645	0.0359435	0.0459318	0.0385109	0.0439276	0.0449871	0.0471939	0.0372751	0.0386152	0.0415045	0.0401554	0.0406291	0.0466667	0.0297542	0.0417227	0.0414993	0.0344828	0.039267	0.0407895	0.0428016	0.041721	0.0430248	0.0446194	0.0431373	0.0499343	0.0382166	0.0419948	0.0388601	0.0363165	0.0362694	0.0464807	0.0413333	0.0453956	0.0412371
		2.9	0.037859	0.0327225	0.0353982	0.0385604	0.0298507	0.0338542	0.035248	0.0344388	0.0371846	0.0375648	0.0358566	0.0357599	0.043038	0.0326371	0.0320924	0.0393701	0.0359435	0.0374677	0.0372751	0.0395408	0.0308483	0.0306258	0.0350195	0.0336788	0.0327654	0.036	0.0232859	0.0336474	0.0361446	0.0331565	0.0327225	0.0342105	0.0350195	0.0352021	0.0365059	0.0341207	0.0339869	0.0446781	0.0318471	0.0380577	0.0323834	0.0311284	0.0310881	0.0371846	0.0333333	0.0415045	0.0360825
		3	0.0287206	0.0287958	0.0290771	0.0308483	0.0244233	0.0273438	0.0300261	0.0280612	0.0292165	0.0297927	0.0265604	0.0280971	0.0367089	0.0261097	0.0243902	0.0314961	0.029525	0.0310078	0.0321337	0.0344388	0.0269923	0.023968	0.0285344	0.0297927	0.0275229	0.0293333	0.0219922	0.0296097	0.0307898	0.0291777	0.0274869	0.0276316	0.0298314	0.0286832	0.0273794	0.0288714	0.027451	0.0367937	0.0267516	0.0275591	0.0259067	0.0246433	0.0246114	0.0278884	0.0266667	0.0350195	0.0322165
		3.1	0.0261097	0.0274869	0.0278129	0.0269923	0.0217096	0.0260417	0.0287206	0.0255102	0.0278884	0.0284974	0.0239044	0.0280971	0.0367089	0.0234987	0.0205392	0.0301837	0.0282413	0.0297158	0.0321337	0.0306122	0.0269923	0.0213049	0.0272374	0.0284974	0.0262123	0.0266667	0.0219922	0.0282638	0.0281124	0.0251989	0.026178	0.0236842	0.0259403	0.0260756	0.0247718	0.0288714	0.0261438	0.0315375	0.0254777	0.0262467	0.0233161	0.0233463	0.0233161	0.0265604	0.024	0.0324254	0.0309278
		3.2	0.0234987	0.026178	0.0265487	0.0231362	0.0189959	0.0247396	0.0274151	0.0242347	0.0265604	0.0272021	0.0225764	0.0268199	0.0341772	0.0221932	0.0192555	0.0301837	0.0256739	0.0271318	0.029563	0.0280612	0.0257069	0.0199734	0.0259403	0.0259067	0.0249017	0.0253333	0.0206986	0.0269179	0.0267738	0.0225464	0.0235602	0.0210526	0.0233463	0.0247718	0.0234681	0.0275591	0.0248366	0.0302234	0.0242038	0.023622	0.0220207	0.0207523	0.0220207	0.0252324	0.0226667	0.0285344	0.0296392
		3.3	0.0208877	0.0235602	0.0214918	0.0205656	0.0162822	0.0208333	0.0248042	0.0204082	0.0199203	0.0246114	0.0172643	0.0229885	0.0291139	0.0182768	0.0166881	0.0262467	0.0218228	0.0245478	0.0257069	0.0255102	0.0218509	0.0186418	0.0246433	0.0246114	0.0209699	0.0213333	0.0168176	0.0242261	0.0240964	0.0198939	0.0183246	0.0184211	0.0207523	0.0234681	0.0221643	0.0223097	0.020915	0.0275953	0.0203822	0.0223097	0.0207254	0.0194553	0.0181347	0.0185923	0.02	0.0246433	0.0257732
		3.4	0.0208877	0.0209424	0.0189633	0.0179949	0.0149254	0.0169271	0.0208877	0.0178571	0.0185923	0.0233161	0.0159363	0.0204342	0.0253165	0.0169713	0.0154044	0.023622	0.0205392	0.0219638	0.0231362	0.0242347	0.0179949	0.0146471	0.0194553	0.0220207	0.0196592	0.0186667	0.0168176	0.0215343	0.021419	0.0198939	0.0157068	0.0184211	0.0207523	0.0208605	0.0195567	0.0223097	0.0196078	0.0249671	0.0178344	0.019685	0.0194301	0.0168612	0.0168394	0.0146082	0.0186667	0.0220493	0.0244845
		3.5	0.0195822	0.0196335	0.0176991	0.0154242	0.0135685	0.015625	0.0182768	0.0140306	0.0172643	0.0207254	0.0132802	0.0191571	0.0227848	0.0143603	0.0115533	0.019685	0.0192555	0.0180879	0.0179949	0.0191327	0.0154242	0.011984	0.0155642	0.0194301	0.017038	0.0173333	0.0142303	0.0161507	0.0187416	0.0198939	0.0143979	0.0157895	0.0194553	0.0169492	0.0182529	0.019685	0.0183007	0.022339	0.0152866	0.0170604	0.0194301	0.0142672	0.0142487	0.0132802	0.016	0.0181582	0.0206186
		3.6	0.0156658	0.0170157	0.0151707	0.0128535	0.00949796	0.0130208	0.0169713	0.0127551	0.0146082	0.0194301	0.0119522	0.0153257	0.0202532	0.0117493	0.0102696	0.0170604	0.0166881	0.0167959	0.0154242	0.0153061	0.0128535	0.011984	0.0142672	0.0168394	0.0157274	0.016	0.0129366	0.0148048	0.0147256	0.0172414	0.0117801	0.0131579	0.0155642	0.0143416	0.0169492	0.015748	0.0143791	0.021025	0.0127389	0.0144357	0.0168394	0.00907912	0.011658	0.0106242	0.0133333	0.0129702	0.0167526
		3.7	0.0104439	0.0157068	0.0139064	0.0102828	0.00678426	0.0117188	0.0156658	0.0114796	0.0106242	0.015544	0.0119522	0.0127714	0.0164557	0.00913838	0.00898588	0.0131234	0.012837	0.0142119	0.0141388	0.0127551	0.0115681	0.00932091	0.0129702	0.0142487	0.0144168	0.0133333	0.00905563	0.013459	0.0147256	0.0145889	0.0091623	0.0118421	0.0116732	0.011734	0.0143416	0.0144357	0.0117647	0.0183968	0.0127389	0.011811	0.0142487	0.00518807	0.00906736	0.00929615	0.0106667	0.00907912	0.0154639
		3.8	0.00652742	0.0117801	0.0101138	0.00642674	0.00407056	0.0078125	0.0130548	0.00765306	0.00796813	0.011658	0.00929615	0.0114943	0.0139241	0.00522193	0.00641849	0.0104987	0.0102696	0.0116279	0.0102828	0.00892857	0.00899743	0.00532623	0.00907912	0.011658	0.0117955	0.0106667	0.00517464	0.00942127	0.0120482	0.0119363	0.0065445	0.00789474	0.0077821	0.00912647	0.0104302	0.0104987	0.00784314	0.0144547	0.0089172	0.00918635	0.0103627	0.00259403	0.00647668	0.00796813	0.008	0.00518807	0.0115979
		3.9	0.00652742	0.0104712	0.00884956	0.00514139	0.00407056	0.0078125	0.0117493	0.00637755	0.00796813	0.011658	0.00929615	0.0102171	0.0126582	0.00522193	0.00641849	0.00918635	0.0102696	0.0103359	0.00899743	0.00765306	0.00899743	0.00532623	0.00907912	0.0103627	0.0117955	0.0106667	0.00517464	0.00807537	0.0120482	0.0106101	0.0052356	0.00789474	0.00648508	0.00912647	0.00912647	0.0104987	0.00784314	0.0131406	0.0089172	0.00787402	0.0103627	0.00259403	0.00647668	0.00664011	0.008	0.00518807	0.0103093
		4	0.00522193	0.0091623	0.00758534	0.00385604	0.0027137	0.00651042	0.0104439	0.00510204	0.00664011	0.00906736	0.00796813	0.00893997	0.0113924	0.00391645	0.00641849	0.00787402	0.00898588	0.00775194	0.00771208	0.00637755	0.00642674	0.00399467	0.0077821	0.00777202	0.00917431	0.00933333	0.00388098	0.00672948	0.00937082	0.00928382	0.0039267	0.00657895	0.00648508	0.0065189	0.00782269	0.00918635	0.00653595	0.0118265	0.00636943	0.00524934	0.00906736	0.00129702	0.00518135	0.00531208	0.00666667	0.00389105	0.00902062
		4.1	0.00391645	0.0065445	0.00758534	0.00385604	0.0027137	0.00520833	0.00913838	0.00510204	0.00664011	0.00906736	0.00664011	0.0063857	0.00886076	0.00261097	0.00641849	0.00656168	0.00770218	0.00645995	0.00514139	0.00382653	0.00385604	0.00266312	0.00648508	0.00777202	0.0078637	0.008	0.00388098	0.00538358	0.00803213	0.00795756	0.0039267	0.00526316	0.00518807	0.00521512	0.00521512	0.00656168	0.00522876	0.0105125	0.00509554	0.00524934	0.00777202	0.00129702	0.00388601	0.00531208	0.00533333	0.00129702	0.0064433
		4.2	0.00391645	0.0065445	0.00758534	0.00385604	0.0027137	0.00520833	0.0078329	0.00382653	0.00664011	0.00906736	0.00531208	0.0063857	0.00886076	0.00261097	0.00513479	0.00524934	0.00770218	0.00645995	0.00514139	0.00382653	0.00385604	0.00133156	0.00648508	0.00647668	0.0078637	0.00666667	0.00388098	0.00538358	0.00803213	0.00795756	0.0039267	0.00526316	0.00518807	0.00521512	0.00521512	0.00524934	0.00392157	0.0105125	0.00382166	0.00524934	0.00777202	0.00129702	0.00388601	0.00398406	0.004	0.00129702	0.0064433
		4.3	0.00391645	0.0052356	0.00632111	0.00385604	0.0027137	0.00390625	0.00652742	0.00382653	0.00531208	0.00777202	0.00531208	0.00510856	0.00759494	0.00261097	0.00513479	0.00524934	0.00770218	0.00645995	0.00514139	0.00382653	0.00257069	0.00133156	0.00518807	0.00647668	0.00655308	0.00533333	0.00258732	0.00538358	0.00669344	0.0066313	0.0039267	0.00394737	0.00518807	0.00521512	0.00521512	0.00393701	0.00392157	0.00919842	0.00382166	0.00393701	0.00647668	0.00129702	0.00259067	0.00398406	0.004	0.00129702	0.0064433
		4.4	0.00130548	0.0052356	0.00505689	0.00128535	0.00135685	0.00390625	0.00391645	0.00382653	0.00531208	0.00388601	0.00398406	0.00255428	0.00379747	0.00130548	0.00513479	0.00262467	0.00513479	0.00387597	0.00385604	0.00127551	0.00257069	0.00133156	0.00389105	0.00518135	0.00524246	0.004	0.00129366	0.00403769	0.00401606	0.00397878	0.0026178	0.00263158	0.00518807	0.00391134	0.00260756	0.00262467	0.00261438	0.0065703	0.00382166	0.00393701	0.00259067	0.00129702	0.00259067	0.00265604	0.00266667	0	0.00386598
		4.5	0.00130548	0.0052356	0.00505689	0.00128535	0.00135685	0.00390625	0.00391645	0.00382653	0.00531208	0.00388601	0.00398406	0.00255428	0.00379747	0.00130548	0.00513479	0.00262467	0.00513479	0.00387597	0.00385604	0.00127551	0.00257069	0.00133156	0.00389105	0.00518135	0.00524246	0.004	0.00129366	0.00403769	0.00401606	0.00397878	0.0026178	0.00263158	0.00518807	0.00391134	0.00260756	0.00262467	0.00261438	0.0065703	0.00382166	0.00393701	0.00259067	0.00129702	0.00259067	0.00265604	0.00266667	0	0.00386598
		150	0	0	0	0	0	0	0	0	0	0	0	0	0	0	0	0	0	0	0	0	0	0	0	0	0	0	0	0	0	0	0	0	0	0	0	0	0	0	0	0	0	0	0	0	0	0	0
	RNN-AD	-150	1	1	1	1	1	1	1	1	1	1	1	1	1	1	1	1	1	1	1	1	1	1	1	1	1	1	1	1	1	1	1	1	1	1	1	1	1	1	1	1	1	1	1	1	1	1	1
		-2	0.924282	0.925393	0.924147	0.911311	0.913161	0.925781	0.915144	0.923469	0.920319	0.923575	0.909695	0.914432	0.913924	0.917755	0.911425	0.931759	0.911425	0.912145	0.928021	0.923469	0.915167	0.918775	0.924773	0.913212	0.917431	0.917333	0.918499	0.916555	0.921017	0.907162	0.909686	0.923684	0.919585	0.917862	0.917862	0.919948	0.917647	0.917214	0.926115	0.923885	0.917098	0.916991	0.92487	0.924303	0.922667	0.916991	0.921392
		-1.9	0.913838	0.914921	0.908976	0.899743	0.902307	0.910156	0.903394	0.914541	0.90571	0.911917	0.897742	0.902937	0.9	0.9047	0.896021	0.923885	0.901155	0.899225	0.916452	0.913265	0.904884	0.905459	0.910506	0.90544	0.901704	0.904	0.905563	0.90175	0.907631	0.897878	0.896597	0.911842	0.910506	0.908735	0.90352	0.909449	0.905882	0.90276	0.917197	0.913386	0.90544	0.905318	0.910622	0.911023	0.912	0.905318	0.903351
		-1.8	0.907311	0.908377	0.903919	0.892031	0.895522	0.903646	0.895561	0.908163	0.89907	0.90285	0.888446	0.893997	0.894937	0.896867	0.887035	0.91601	0.893453	0.892765	0.90874	0.908163	0.897172	0.89747	0.906615	0.900259	0.896461	0.898667	0.901682	0.893674	0.900937	0.892573	0.888743	0.906579	0.901427	0.900913	0.897001	0.902887	0.899346	0.892247	0.912102	0.906824	0.898964	0.902724	0.904145	0.90571	0.906667	0.897536	0.898196
		-1.7	0.896867	0.900524	0.896334	0.881748	0.888738	0.897135	0.887728	0.897959	0.891102	0.891192	0.880478	0.887612	0.888608	0.890339	0.875481	0.906824	0.883184	0.883721	0.903599	0.895408	0.886889	0.886818	0.902724	0.895078	0.887287	0.889333	0.891332	0.889637	0.892905	0.888594	0.875654	0.9	0.894942	0.894394	0.889179	0.892388	0.890196	0.881735	0.899363	0.896325	0.888601	0.892348	0.898964	0.897742	0.898667	0.891051	0.884021
		-1.6	0.882507	0.887435	0.882427	0.863753	0.873813	0.885417	0.875979	0.88648	0.875166	0.876943	0.87251	0.872286	0.874684	0.873368	0.865212	0.897638	0.869063	0.870801	0.883033	0.880102	0.876607	0.876165	0.892348	0.880829	0.87287	0.877333	0.882277	0.873486	0.882195	0.874005	0.862565	0.886842	0.880674	0.880052	0.876141	0.877953	0.879739	0.865966	0.890446	0.883202	0.876943	0.876783	0.880829	0.89243	0.892	0.883268	0.877577
		-1.5	0.865535	0.86911	0.863464	0.848329	0.854817	0.867188	0.856397	0.866071	0.861886	0.858808	0.856574	0.853129	0.855696	0.857702	0.852375	0.877953	0.852375	0.850129	0.867609	0.868622	0.859897	0.860186	0.875486	0.86399	0.853211	0.854667	0.858991	0.854643	0.86747	0.860743	0.848168	0.867105	0.86511	0.865711	0.860495	0.85958	0.864052	0.843627	0.864968	0.867454	0.858808	0.857328	0.862694	0.877822	0.876	0.867704	0.862113
		-1.4	0.851175	0.848168	0.841972	0.832905	0.842605	0.85026	0.839426	0.852041	0.843293	0.841969	0.841965	0.841635	0.840506	0.844648	0.83697	0.860892	0.835687	0.833333	0.847044	0.848214	0.844473	0.842876	0.85214	0.845855	0.838794	0.836	0.842173	0.833109	0.850067	0.840849	0.831152	0.851316	0.840467	0.843546	0.84485	0.847769	0.843137	0.835742	0.853503	0.84252	0.841969	0.833982	0.84456	0.85923	0.856	0.853437	0.841495
		-1.3	0.842037	0.840314	0.830594	0.827763	0.835821	0.846354	0.828982	0.848214	0.836653	0.835492	0.836653	0.831418	0.837975	0.83812	0.829268	0.853018	0.826701	0.825581	0.839332	0.840561	0.835476	0.83755	0.846952	0.835492	0.830931	0.826667	0.833118	0.82638	0.840696	0.830239	0.825916	0.840789	0.832685	0.831812	0.835724	0.834646	0.836601	0.826544	0.842038	0.838583	0.832902	0.827497	0.834197	0.85259	0.848	0.844358	0.831186
		-1.2	0.831593	0.82199	0.815424	0.811054	0.822252	0.829427	0.81201	0.832908	0.823373	0.823834	0.823373	0.810983	0.824051	0.822454	0.813864	0.834646	0.81258	0.812661	0.821337	0.825255	0.822622	0.816245	0.830091	0.822539	0.820446	0.813333	0.8163	0.811575	0.828648	0.812997	0.812827	0.825	0.823606	0.816167	0.820078	0.816273	0.826144	0.810775	0.825478	0.828084	0.818653	0.808042	0.821244	0.837981	0.826667	0.8262	0.81701
		-1.1	0.819843	0.806283	0.810367	0.800771	0.808684	0.81901	0.802872	0.821429	0.815405	0.816062	0.814077	0.800766	0.813924	0.810705	0.799743	0.821522	0.79846	0.802326	0.809769	0.813776	0.811054	0.802929	0.817121	0.814767	0.80865	0.804	0.805951	0.800808	0.8166	0.802387	0.804974	0.811842	0.814527	0.80704	0.812256	0.801837	0.813072	0.800263	0.810191	0.808399	0.80829	0.797665	0.809585	0.831341	0.817333	0.810636	0.806701
		-1	0.795039	0.784031	0.780025	0.77635	0.781547	0.799479	0.776762	0.797194	0.790173	0.787565	0.783533	0.776501	0.789873	0.78329	0.772786	0.792651	0.768935	0.77261	0.781491	0.789541	0.787918	0.781625	0.795071	0.792746	0.778506	0.774667	0.776197	0.77389	0.797858	0.779841	0.781414	0.794737	0.787289	0.779661	0.790091	0.776903	0.789542	0.777924	0.785987	0.787402	0.783679	0.775616	0.779793	0.808765	0.792	0.783398	0.779639
		-0.9	0.76893	0.757853	0.762326	0.753213	0.748982	0.78125	0.758486	0.77551	0.767596	0.765544	0.756972	0.756066	0.762025	0.758486	0.748395	0.767717	0.748395	0.750646	0.75964	0.767857	0.769923	0.76032	0.770428	0.770725	0.754915	0.745333	0.756792	0.745626	0.76573	0.754642	0.759162	0.769737	0.770428	0.749674	0.767927	0.757218	0.771242	0.751643	0.764331	0.765092	0.762953	0.757458	0.753886	0.783533	0.769333	0.762646	0.757732
		-0.8	0.738903	0.727749	0.737042	0.719794	0.72863	0.748698	0.73107	0.747449	0.733068	0.737047	0.73174	0.731801	0.734177	0.725849	0.725289	0.745407	0.722721	0.719638	0.736504	0.735969	0.732648	0.731025	0.734112	0.743523	0.731324	0.717333	0.734799	0.71467	0.73494	0.729443	0.731675	0.736842	0.744488	0.722295	0.73794	0.723097	0.738562	0.724047	0.736306	0.738845	0.734456	0.731518	0.725389	0.750332	0.742667	0.734112	0.728093
		-0.7	0.720627	0.701571	0.710493	0.691517	0.705563	0.72526	0.708877	0.72449	0.707835	0.720207	0.706507	0.707535	0.717722	0.704961	0.699615	0.71916	0.703466	0.698966	0.713368	0.714286	0.705656	0.704394	0.71725	0.715026	0.703801	0.688	0.706339	0.694482	0.713521	0.706897	0.706806	0.715789	0.719844	0.707953	0.714472	0.699475	0.711111	0.695138	0.717197	0.71916	0.712435	0.70428	0.704663	0.729084	0.730667	0.712062	0.704897
		-0.6	0.690601	0.672775	0.676359	0.655527	0.666214	0.691406	0.669713	0.681122	0.669323	0.689119	0.671979	0.664112	0.682278	0.668407	0.667522	0.678478	0.666239	0.667959	0.672237	0.673469	0.670951	0.673768	0.677043	0.687824	0.669725	0.657333	0.666235	0.656797	0.677376	0.677719	0.667539	0.677632	0.67834	0.67927	0.677966	0.666667	0.673203	0.659658	0.666242	0.686352	0.678756	0.673152	0.668394	0.691899	0.688	0.673152	0.668814
		-0.5	0.680157	0.657068	0.654867	0.634961	0.647218	0.677083	0.655352	0.664541	0.656042	0.67228	0.654714	0.644955	0.662025	0.646214	0.654685	0.660105	0.652118	0.656331	0.654242	0.649235	0.647815	0.661784	0.660182	0.673575	0.651376	0.644	0.649418	0.640646	0.658635	0.653846	0.650524	0.660526	0.656291	0.664928	0.661017	0.644357	0.657516	0.641261	0.649682	0.671916	0.658031	0.649805	0.650259	0.673307	0.666667	0.658885	0.649485
		-0.4	0.650131	0.621728	0.613148	0.602828	0.61194	0.640625	0.616188	0.621173	0.61753	0.632124	0.613546	0.610473	0.629114	0.603133	0.620026	0.612861	0.612323	0.613695	0.627249	0.614796	0.605398	0.619174	0.622568	0.634715	0.612058	0.598667	0.613195	0.611036	0.626506	0.612732	0.609948	0.622368	0.622568	0.619296	0.624511	0.610236	0.614379	0.600526	0.615287	0.632546	0.619171	0.612192	0.615285	0.633466	0.628	0.618677	0.606959
		-0.3	0.62141	0.596859	0.582807	0.573265	0.587517	0.615885	0.592689	0.590561	0.586985	0.604922	0.585657	0.582375	0.602532	0.567885	0.589217	0.585302	0.587933	0.587855	0.602828	0.590561	0.577121	0.596538	0.596628	0.603627	0.584535	0.568	0.587322	0.581427	0.598394	0.590186	0.582461	0.593421	0.596628	0.591917	0.602347	0.582677	0.585621	0.575558	0.589809	0.599738	0.593264	0.588846	0.588083	0.609562	0.6	0.590143	0.573454
		-0.2	0.593995	0.570681	0.554994	0.547558	0.56038	0.585938	0.56658	0.5625	0.561753	0.572539	0.559097	0.555556	0.583544	0.544386	0.567394	0.559055	0.557125	0.563307	0.579692	0.567602	0.551414	0.561917	0.573281	0.581606	0.557012	0.545333	0.571798	0.558546	0.580991	0.56366	0.554974	0.576316	0.568093	0.564537	0.573664	0.559055	0.556863	0.554534	0.557962	0.568241	0.567358	0.565499	0.559585	0.576361	0.574667	0.568093	0.551546
		-0.1	0.560052	0.540576	0.522124	0.51671	0.527815	0.540365	0.537859	0.530612	0.52988	0.542746	0.528552	0.517241	0.54557	0.509138	0.532734	0.524934	0.532734	0.529716	0.550129	0.531888	0.51928	0.524634	0.540856	0.551813	0.520315	0.512	0.538163	0.530283	0.548862	0.529178	0.526178	0.534211	0.536965	0.531943	0.54498	0.526247	0.52549	0.525624	0.517197	0.53937	0.529793	0.529183	0.532383	0.539177	0.54	0.538262	0.521907
		0	0.539164	0.515707	0.498104	0.489717	0.504749	0.511719	0.507833	0.508929	0.499336	0.51943	0.498008	0.496807	0.518987	0.481723	0.512195	0.498688	0.505777	0.501292	0.524422	0.506378	0.501285	0.494008	0.508431	0.529793	0.494102	0.489333	0.509702	0.506057	0.518072	0.507958	0.505236	0.503947	0.512322	0.504563	0.514993	0.498688	0.501961	0.505913	0.499363	0.513123	0.510363	0.503243	0.505181	0.50996	0.516	0.51751	0.493557
		0.1	0.5	0.475131	0.452592	0.453728	0.464043	0.472656	0.463446	0.471939	0.464807	0.479275	0.464807	0.463602	0.48481	0.439948	0.477535	0.455381	0.465982	0.462532	0.489717	0.471939	0.471722	0.456724	0.468223	0.492228	0.457405	0.449333	0.469599	0.471063	0.476573	0.465517	0.463351	0.461842	0.468223	0.468057	0.477184	0.463255	0.461438	0.463863	0.463694	0.473753	0.476684	0.468223	0.472798	0.474104	0.481333	0.474708	0.458763
		0.2	0.453003	0.437173	0.418458	0.413882	0.424695	0.43099	0.421671	0.428571	0.416999	0.432642	0.420983	0.416347	0.441772	0.396867	0.430039	0.409449	0.426187	0.423773	0.443445	0.427296	0.42545	0.412783	0.434501	0.453368	0.415465	0.412	0.421734	0.433378	0.436412	0.417772	0.418848	0.428947	0.431907	0.431551	0.430248	0.423885	0.423529	0.425756	0.415287	0.429134	0.436528	0.418936	0.431347	0.435591	0.434667	0.438392	0.420103
		0.3	0.408616	0.391361	0.378003	0.377892	0.377205	0.385417	0.374674	0.380102	0.379814	0.378238	0.370518	0.369093	0.4	0.353786	0.386393	0.370079	0.378691	0.375969	0.404884	0.385204	0.380463	0.36751	0.392996	0.409326	0.370904	0.366667	0.380336	0.380888	0.381526	0.371353	0.379581	0.386842	0.383917	0.389831	0.389831	0.385827	0.383007	0.381078	0.370701	0.383202	0.388601	0.374838	0.388601	0.387782	0.397333	0.390402	0.372423
		0.4	0.368146	0.350785	0.342604	0.347044	0.34464	0.355469	0.345953	0.343112	0.345286	0.351036	0.341301	0.344828	0.362025	0.322454	0.3543	0.341207	0.345315	0.350129	0.367609	0.354592	0.345758	0.339547	0.355383	0.378238	0.34076	0.344	0.34282	0.345895	0.345382	0.335544	0.332461	0.351316	0.352789	0.354628	0.354628	0.347769	0.351634	0.34297	0.33758	0.347769	0.34715	0.330739	0.349741	0.359894	0.352	0.351492	0.33634
		0.5	0.344648	0.324607	0.31732	0.322622	0.324288	0.334635	0.31201	0.322704	0.321381	0.332902	0.318725	0.318008	0.337975	0.301567	0.331194	0.309711	0.322208	0.328165	0.347044	0.331633	0.325193	0.319574	0.333333	0.351036	0.31848	0.318667	0.322122	0.316285	0.313253	0.311671	0.314136	0.321053	0.326848	0.328553	0.328553	0.324147	0.326797	0.318003	0.317197	0.326772	0.322539	0.311284	0.321244	0.341301	0.333333	0.326848	0.319588
		0.6	0.325065	0.304974	0.2933	0.302057	0.298507	0.309896	0.288512	0.299745	0.298805	0.305699	0.296149	0.292465	0.311392	0.279373	0.309371	0.292651	0.299101	0.306202	0.326478	0.304847	0.303342	0.298269	0.309987	0.322539	0.29882	0.3	0.302717	0.288022	0.293173	0.287798	0.291885	0.3	0.299611	0.314211	0.305085	0.305774	0.304575	0.287779	0.295541	0.304462	0.294041	0.294423	0.299223	0.321381	0.308	0.300908	0.289948
		0.7	0.300261	0.281414	0.266751	0.284062	0.280868	0.28125	0.265013	0.27551	0.277556	0.277202	0.270916	0.269476	0.287342	0.258486	0.282413	0.272966	0.277279	0.281654	0.302057	0.284439	0.281491	0.274301	0.281453	0.301813	0.27654	0.276	0.282018	0.265141	0.270415	0.266578	0.27356	0.276316	0.280156	0.292047	0.277705	0.287402	0.281046	0.268068	0.276433	0.279528	0.274611	0.272374	0.278497	0.293493	0.284	0.278859	0.266753
		0.8	0.262402	0.255236	0.246523	0.254499	0.248304	0.255208	0.240209	0.244898	0.24834	0.25	0.2417	0.241379	0.259494	0.232376	0.247754	0.253281	0.247754	0.249354	0.273779	0.255102	0.262211	0.251664	0.246433	0.275907	0.249017	0.246667	0.254851	0.243607	0.239625	0.244032	0.251309	0.247368	0.255512	0.260756	0.250326	0.257218	0.252288	0.243101	0.254777	0.254593	0.247409	0.245136	0.25	0.262948	0.252	0.252918	0.238402
		0.9	0.232376	0.223822	0.216182	0.231362	0.213026	0.227865	0.219321	0.209184	0.212483	0.218912	0.215139	0.205619	0.229114	0.197128	0.21181	0.229659	0.224647	0.209302	0.239075	0.225765	0.228792	0.214381	0.212711	0.247409	0.220183	0.212	0.231565	0.211306	0.212851	0.217507	0.225131	0.222368	0.223087	0.225554	0.221643	0.21916	0.222222	0.215506	0.230573	0.220472	0.217617	0.215305	0.213731	0.23506	0.212	0.216602	0.215206
		1	0.210183	0.198953	0.190898	0.212082	0.187246	0.207031	0.201044	0.1875	0.187251	0.196891	0.193891	0.192848	0.208861	0.178851	0.195122	0.211286	0.206675	0.192506	0.22365	0.209184	0.214653	0.193076	0.194553	0.227979	0.203145	0.196	0.209573	0.192463	0.191432	0.201592	0.206806	0.2	0.206226	0.202086	0.20339	0.199475	0.207843	0.190539	0.212739	0.195538	0.202073	0.19585	0.19171	0.217795	0.190667	0.19585	0.199742
		1.1	0.184073	0.175393	0.17067	0.179949	0.165536	0.169271	0.173629	0.164541	0.159363	0.169689	0.163347	0.168582	0.181013	0.163185	0.169448	0.17979	0.178434	0.171835	0.197943	0.191327	0.18509	0.167776	0.172503	0.193005	0.175623	0.176	0.184994	0.169583	0.164659	0.171088	0.17801	0.171053	0.175097	0.177314	0.177314	0.178478	0.176471	0.166886	0.178344	0.169291	0.176166	0.169909	0.163212	0.177955	0.16	0.1738	0.168814
		1.2	0.16188	0.155759	0.150442	0.158098	0.143826	0.14974	0.156658	0.147959	0.143426	0.154145	0.14741	0.148148	0.167089	0.148825	0.148909	0.161417	0.159178	0.152455	0.179949	0.169643	0.16581	0.151798	0.153048	0.170984	0.159895	0.157333	0.166882	0.15074	0.148594	0.149867	0.157068	0.156579	0.154345	0.159061	0.160365	0.161417	0.152941	0.152431	0.16051	0.154856	0.15544	0.151751	0.154145	0.163347	0.145333	0.154345	0.143041
		1.3	0.146214	0.138743	0.135272	0.138817	0.132972	0.138021	0.142298	0.13648	0.132802	0.137306	0.136786	0.132822	0.148101	0.133159	0.129653	0.144357	0.145058	0.138243	0.163239	0.147959	0.1491	0.135819	0.140078	0.158031	0.141547	0.137333	0.148771	0.138627	0.135207	0.135279	0.147906	0.138158	0.142672	0.143416	0.146023	0.141732	0.141176	0.140604	0.145223	0.14042	0.139896	0.140078	0.139896	0.14741	0.129333	0.145266	0.130155
		1.4	0.130548	0.121728	0.12263	0.127249	0.12076	0.123698	0.129243	0.121173	0.116866	0.123057	0.118194	0.11622	0.132911	0.116188	0.111682	0.128609	0.130937	0.125323	0.1491	0.132653	0.134961	0.11984	0.125811	0.13601	0.123198	0.125333	0.133247	0.129206	0.124498	0.12069	0.133508	0.119737	0.128405	0.126467	0.131682	0.127297	0.128105	0.122208	0.127389	0.129921	0.125648	0.127108	0.120466	0.130146	0.114667	0.125811	0.117268
		1.5	0.117493	0.10733	0.10493	0.116967	0.108548	0.117188	0.113577	0.108418	0.108898	0.110104	0.106242	0.102171	0.121519	0.105744	0.101412	0.119423	0.120668	0.109819	0.133676	0.118622	0.122108	0.107856	0.115435	0.123057	0.111402	0.114667	0.12031	0.110363	0.113788	0.104775	0.115183	0.105263	0.118029	0.112125	0.119948	0.112861	0.10719	0.110381	0.113376	0.116798	0.117876	0.108949	0.11399	0.12085	0.102667	0.115435	0.10567
		1.6	0.10705	0.0981675	0.0986094	0.107969	0.100407	0.105469	0.105744	0.100765	0.10093	0.101036	0.0956175	0.0945083	0.112658	0.0992167	0.0949936	0.111549	0.107831	0.0994832	0.128535	0.11352	0.109254	0.10253	0.103761	0.11658	0.102228	0.105333	0.111255	0.102288	0.10174	0.0981432	0.100785	0.0960526	0.110246	0.104302	0.110821	0.104987	0.0993464	0.102497	0.105732	0.102362	0.111399	0.0972763	0.102332	0.110226	0.0973333	0.106355	0.0966495
		1.7	0.0966057	0.0876963	0.0897598	0.096401	0.0922659	0.0924479	0.0953003	0.0905612	0.0903054	0.0919689	0.0863214	0.0855683	0.101266	0.0900783	0.084724	0.0997375	0.105263	0.0930233	0.115681	0.104592	0.102828	0.0905459	0.0998703	0.111399	0.0969856	0.0933333	0.102199	0.0942127	0.0977242	0.0901857	0.0942408	0.0907895	0.102464	0.0938722	0.100391	0.0944882	0.0901961	0.0959264	0.0968153	0.0958005	0.0997409	0.0894942	0.0893782	0.10093	0.092	0.0972763	0.0850515
		1.8	0.0822454	0.078534	0.0783818	0.0809769	0.0786974	0.0807292	0.078329	0.0752551	0.0823373	0.0790155	0.0770252	0.0766284	0.0911392	0.0796345	0.0795892	0.0839895	0.097561	0.0839793	0.0989717	0.0905612	0.092545	0.081225	0.0920882	0.0971503	0.0865007	0.0826667	0.087969	0.0820996	0.0870147	0.0769231	0.0837696	0.0828947	0.0843061	0.0808344	0.0912647	0.0866142	0.0784314	0.086728	0.0815287	0.0826772	0.0893782	0.077821	0.0777202	0.0916335	0.0813333	0.0843061	0.0773196
		1.9	0.073107	0.0706806	0.0707965	0.0745501	0.0678426	0.0716146	0.0704961	0.065051	0.0717131	0.0699482	0.063745	0.0676884	0.0810127	0.0718016	0.0667522	0.0748031	0.084724	0.0762274	0.0874036	0.0816327	0.0822622	0.0665779	0.0817121	0.0841969	0.0747051	0.076	0.0789133	0.0740242	0.0763052	0.0649867	0.0746073	0.0710526	0.076524	0.0691004	0.0795306	0.0800525	0.0679739	0.0775296	0.0713376	0.0734908	0.0777202	0.0700389	0.0699482	0.0796813	0.0733333	0.07393	0.0670103
		2	0.0665796	0.0641361	0.0632111	0.0694087	0.0583446	0.0625	0.0626632	0.059949	0.063745	0.0660622	0.0544489	0.0651341	0.0746835	0.0626632	0.0629012	0.0695538	0.0770218	0.0736434	0.0796915	0.0739796	0.0745501	0.0599201	0.076524	0.0777202	0.0668414	0.0693333	0.072445	0.0672948	0.0696118	0.061008	0.0706806	0.0631579	0.0700389	0.0664928	0.0756193	0.0748031	0.0627451	0.0709593	0.066242	0.0695538	0.0699482	0.0622568	0.0634715	0.0743692	0.0666667	0.0687419	0.0618557
		2.1	0.0613577	0.0589005	0.0594185	0.0642674	0.0556309	0.0585938	0.0574413	0.0548469	0.061089	0.0608808	0.0517928	0.0574713	0.0696203	0.0587467	0.0577664	0.0656168	0.0693196	0.0658915	0.0732648	0.067602	0.0681234	0.0559254	0.0713359	0.0699482	0.0629096	0.064	0.0659767	0.0605653	0.064257	0.0543767	0.0628272	0.0578947	0.0622568	0.0612777	0.0704042	0.0708661	0.0575163	0.0630749	0.0598726	0.0643045	0.0660622	0.0583658	0.0608808	0.0690571	0.0613333	0.0622568	0.0554124
		2.2	0.0548303	0.0562827	0.0518331	0.0552699	0.0488467	0.0533854	0.0522193	0.0497449	0.0557769	0.0556995	0.0478088	0.0510856	0.0620253	0.0548303	0.0526316	0.0564304	0.0616175	0.0555556	0.0604113	0.059949	0.0616967	0.0505992	0.0596628	0.0621762	0.0537353	0.0586667	0.0582147	0.0551817	0.0589023	0.0517241	0.0562827	0.0539474	0.0544747	0.0560626	0.0625815	0.0643045	0.0509804	0.0551905	0.056051	0.0603675	0.0595855	0.0544747	0.0531088	0.062417	0.052	0.0544747	0.0476804
		2.3	0.0496084	0.0471204	0.0467762	0.0488432	0.0420624	0.0455729	0.0483029	0.0420918	0.0451527	0.0466321	0.0411687	0.0434227	0.056962	0.0483029	0.0462131	0.0498688	0.0539153	0.0478036	0.0526992	0.0522959	0.0552699	0.0412783	0.0544747	0.0531088	0.0458716	0.0506667	0.0530401	0.0471063	0.0522088	0.0490716	0.0471204	0.0486842	0.0505837	0.0508475	0.053455	0.0577428	0.0457516	0.0512484	0.0471338	0.0524934	0.0505181	0.0453956	0.0427461	0.0531208	0.044	0.0466926	0.0425258
		2.4	0.0483029	0.0471204	0.045512	0.0475578	0.0407056	0.0442708	0.0469974	0.0420918	0.0438247	0.0453368	0.0411687	0.0421456	0.0544304	0.0469974	0.0462131	0.0459318	0.0526316	0.0478036	0.0514139	0.0522959	0.0526992	0.0399467	0.0531777	0.0505181	0.0445609	0.0493333	0.0504528	0.0471063	0.0508701	0.0490716	0.0458115	0.0486842	0.0492866	0.0482399	0.0521512	0.0564304	0.0431373	0.0512484	0.0458599	0.0511811	0.0479275	0.0453956	0.0427461	0.0517928	0.0426667	0.0440986	0.0425258
		2.5	0.0456919	0.0418848	0.0379267	0.0398458	0.036635	0.0390625	0.0391645	0.0357143	0.0385126	0.0388601	0.0345286	0.0357599	0.0468354	0.0417755	0.0385109	0.0393701	0.0449294	0.0400517	0.0475578	0.0459184	0.0449871	0.0346205	0.0440986	0.0414508	0.0393185	0.0413333	0.0452781	0.0417227	0.0441767	0.0424403	0.039267	0.0421053	0.0428016	0.0391134	0.0430248	0.0498688	0.0366013	0.0446781	0.0407643	0.0472441	0.0414508	0.0402075	0.0375648	0.0478088	0.0373333	0.0389105	0.0386598
		2.6	0.0417755	0.039267	0.0328698	0.0347044	0.0339213	0.0325521	0.0326371	0.0331633	0.0332005	0.0362694	0.0318725	0.0319285	0.0417722	0.0365535	0.0372272	0.0341207	0.0385109	0.0361757	0.0411311	0.0395408	0.0372751	0.0292943	0.0363165	0.0362694	0.0327654	0.0373333	0.0375162	0.0349933	0.0401606	0.0384615	0.0327225	0.0394737	0.0363165	0.0352021	0.0365059	0.0459318	0.0313725	0.0420499	0.0343949	0.0419948	0.0375648	0.0350195	0.0336788	0.0411687	0.036	0.0350195	0.0360825
		2.7	0.035248	0.0379581	0.0278129	0.0321337	0.0298507	0.0299479	0.0313316	0.0331633	0.0305445	0.0336788	0.0305445	0.0306513	0.0405063	0.0326371	0.0359435	0.0341207	0.0359435	0.0335917	0.0385604	0.0382653	0.0347044	0.0279627	0.0324254	0.0323834	0.0314548	0.036	0.0349288	0.0336474	0.0361446	0.0344828	0.0301047	0.0368421	0.0311284	0.0325945	0.0352021	0.0419948	0.0287582	0.0394218	0.0318471	0.0380577	0.0323834	0.0324254	0.0323834	0.0371846	0.0333333	0.0324254	0.0335052
		2.8	0.0300261	0.0353403	0.0252845	0.0308483	0.0257802	0.0273438	0.0287206	0.0293367	0.0292165	0.0284974	0.0265604	0.0280971	0.035443	0.0300261	0.0333761	0.0314961	0.0308087	0.0297158	0.0347044	0.0357143	0.029563	0.0266312	0.0285344	0.0259067	0.0275229	0.032	0.0323415	0.0296097	0.0307898	0.030504	0.0274869	0.0328947	0.0298314	0.029987	0.0312907	0.0380577	0.027451	0.0354796	0.0292994	0.0341207	0.0284974	0.0285344	0.0284974	0.0332005	0.0306667	0.0298314	0.0322165
		2.9	0.0261097	0.0301047	0.0214918	0.0244216	0.0230665	0.0208333	0.0221932	0.0242347	0.0225764	0.0207254	0.0225764	0.0217114	0.0278481	0.0261097	0.0282413	0.0275591	0.0243902	0.0245478	0.029563	0.0293367	0.0244216	0.0213049	0.0220493	0.0220207	0.0235911	0.0266667	0.0258732	0.0228802	0.0227577	0.0251989	0.0222513	0.0276316	0.0246433	0.0247718	0.0273794	0.0288714	0.0222222	0.0302234	0.0267516	0.0262467	0.0233161	0.0233463	0.0220207	0.0278884	0.0266667	0.0246433	0.0231959
		3	0.0221932	0.026178	0.0202276	0.0231362	0.0203528	0.0182292	0.0221932	0.0229592	0.0199203	0.0194301	0.0212483	0.0191571	0.0253165	0.0221932	0.0256739	0.0249344	0.0205392	0.0219638	0.0269923	0.0280612	0.0218509	0.0199734	0.0207523	0.0207254	0.0222805	0.0253333	0.0232859	0.0228802	0.0200803	0.0225464	0.0209424	0.025	0.0233463	0.0247718	0.0247718	0.0262467	0.020915	0.0289093	0.0242038	0.0249344	0.0220207	0.0207523	0.0181347	0.0252324	0.0253333	0.0207523	0.0206186
		3.1	0.0182768	0.0222513	0.0164349	0.0192802	0.0149254	0.0130208	0.0195822	0.0178571	0.0172643	0.0181347	0.0159363	0.0153257	0.0202532	0.0169713	0.0205392	0.019685	0.0179718	0.0180879	0.0218509	0.0255102	0.0179949	0.0159787	0.0168612	0.0181347	0.0183486	0.02	0.0181113	0.0188425	0.0174029	0.0172414	0.0170157	0.0223684	0.0194553	0.0195567	0.0208605	0.0209974	0.0169935	0.0249671	0.0203822	0.0183727	0.0181347	0.0168612	0.0129534	0.0199203	0.0213333	0.0194553	0.0167526
		3.2	0.0156658	0.0196335	0.0151707	0.0179949	0.0135685	0.0117188	0.0182768	0.0165816	0.0159363	0.015544	0.0159363	0.0153257	0.0189873	0.0156658	0.0192555	0.0183727	0.0141207	0.0180879	0.0205656	0.0242347	0.0167095	0.0159787	0.0129702	0.0181347	0.0183486	0.0186667	0.0168176	0.0188425	0.0147256	0.0145889	0.0143979	0.0197368	0.0181582	0.0182529	0.0208605	0.0209974	0.0156863	0.022339	0.0178344	0.015748	0.0168394	0.0168612	0.011658	0.0185923	0.0186667	0.0168612	0.0167526
		3.3	0.0104439	0.0157068	0.0101138	0.0141388	0.0108548	0.0104167	0.0156658	0.0140306	0.0132802	0.0129534	0.0132802	0.0102171	0.0139241	0.0117493	0.0154044	0.0144357	0.0102696	0.0142119	0.0154242	0.0178571	0.0128535	0.0133156	0.0103761	0.0129534	0.0157274	0.0133333	0.0129366	0.013459	0.0120482	0.0106101	0.0104712	0.0144737	0.0142672	0.011734	0.0156454	0.0183727	0.0104575	0.0170828	0.0127389	0.0131234	0.011658	0.0116732	0.00777202	0.0132802	0.0133333	0.0103761	0.0128866
		3.4	0.00913838	0.0143979	0.00884956	0.0128535	0.00949796	0.00911458	0.0130548	0.0114796	0.0119522	0.011658	0.0106242	0.00893997	0.0126582	0.0104439	0.012837	0.011811	0.00898588	0.0129199	0.0141388	0.0165816	0.0115681	0.0106525	0.00907912	0.0103627	0.0144168	0.0106667	0.0116429	0.013459	0.0107095	0.00928382	0.0091623	0.0131579	0.0129702	0.0104302	0.0143416	0.015748	0.00784314	0.0157687	0.011465	0.011811	0.0103627	0.0103761	0.00647668	0.0106242	0.0106667	0.00907912	0.0115979
		3.5	0.00913838	0.013089	0.00758534	0.0128535	0.00949796	0.00911458	0.0130548	0.0114796	0.0106242	0.011658	0.00929615	0.00766284	0.0113924	0.0104439	0.012837	0.011811	0.00770218	0.0116279	0.0128535	0.0165816	0.0115681	0.0106525	0.00907912	0.0103627	0.0144168	0.00933333	0.0116429	0.013459	0.0107095	0.00928382	0.0091623	0.0131579	0.0129702	0.00912647	0.0130378	0.0144357	0.00784314	0.0144547	0.011465	0.0104987	0.00906736	0.0103761	0.00647668	0.00929615	0.0106667	0.00907912	0.0103093
		3.6	0.00652742	0.013089	0.00632111	0.0102828	0.00949796	0.0078125	0.0104439	0.0102041	0.00929615	0.00906736	0.00796813	0.0063857	0.0101266	0.0078329	0.0115533	0.0104987	0.00641849	0.0103359	0.0115681	0.0140306	0.0102828	0.00932091	0.0077821	0.00906736	0.0117955	0.008	0.00905563	0.0121131	0.00937082	0.0066313	0.0078534	0.0118421	0.0116732	0.00782269	0.0104302	0.011811	0.00653595	0.0131406	0.0101911	0.00918635	0.00777202	0.00907912	0.00518135	0.00796813	0.00933333	0.0077821	0.00902062
		3.7	0.00522193	0.0104712	0.00632111	0.00771208	0.00678426	0.00520833	0.0078329	0.00765306	0.00664011	0.00777202	0.00531208	0.00510856	0.00759494	0.00522193	0.00770218	0.00656168	0.00385109	0.00645995	0.00771208	0.00765306	0.00642674	0.00665779	0.00648508	0.00777202	0.00655308	0.00533333	0.00646831	0.00672948	0.00669344	0.00397878	0.0065445	0.00921053	0.0103761	0.00521512	0.00912647	0.00656168	0.00522876	0.00919842	0.00764331	0.00656168	0.00518135	0.00648508	0.00518135	0.00531208	0.00533333	0.00389105	0.0064433
		3.8	0.00261097	0.0065445	0.00505689	0.00642674	0.00407056	0.00390625	0.00522193	0.00637755	0.00265604	0.00518135	0.00398406	0.00383142	0.00506329	0.00261097	0.00513479	0.00393701	0.00256739	0.00516796	0.00514139	0.00637755	0.00385604	0.00399467	0.00518807	0.00647668	0.00524246	0.00266667	0.00388098	0.00538358	0.00535475	0.00397878	0.0052356	0.00789474	0.0077821	0.00391134	0.00521512	0.00393701	0.00392157	0.00788436	0.00509554	0.00524934	0.00388601	0.00389105	0.00259067	0.00265604	0.004	0.00259403	0.00515464
		3.9	0.00261097	0.0065445	0.00505689	0.00642674	0.00407056	0.00390625	0.00522193	0.00637755	0.00265604	0.00518135	0.00398406	0.00383142	0.00506329	0.00261097	0.00513479	0.00393701	0.00256739	0.00516796	0.00514139	0.00637755	0.00385604	0.00399467	0.00518807	0.00647668	0.00524246	0.00266667	0.00388098	0.00538358	0.00535475	0.00397878	0.0052356	0.00789474	0.0077821	0.00391134	0.00521512	0.00393701	0.00392157	0.00788436	0.00509554	0.00524934	0.00388601	0.00389105	0.00259067	0.00265604	0.004	0.00259403	0.00515464
		4	0.00261097	0.0065445	0.00505689	0.00642674	0.00407056	0.00390625	0.00522193	0.00637755	0.00265604	0.00518135	0.00398406	0.00383142	0.00506329	0.00261097	0.00513479	0.00393701	0.00256739	0.00516796	0.00514139	0.00637755	0.00385604	0.00399467	0.00518807	0.00647668	0.00524246	0.00266667	0.00388098	0.00538358	0.00535475	0.00397878	0.0052356	0.00789474	0.0077821	0.00391134	0.00521512	0.00393701	0.00392157	0.00788436	0.00509554	0.00524934	0.00388601	0.00389105	0.00259067	0.00265604	0.004	0.00259403	0.00515464
		4.1	0.00261097	0.0039267	0.00505689	0.00642674	0.00407056	0.00260417	0.00261097	0.00637755	0.00265604	0.00518135	0.00398406	0.00255428	0.00379747	0.00130548	0.00385109	0.00393701	0.00256739	0.00516796	0.00385604	0.00510204	0.00257069	0.00399467	0.00389105	0.00518135	0.00524246	0.00266667	0.00388098	0.00403769	0.00535475	0.00265252	0.0052356	0.00526316	0.00648508	0.00391134	0.00391134	0.00262467	0.00261438	0.0065703	0.00509554	0.00524934	0.00259067	0.00389105	0	0.00265604	0.004	0.00129702	0.00257732
		4.2	0.00261097	0.0039267	0.00505689	0.00642674	0.00407056	0.00260417	0.00261097	0.00637755	0.00265604	0.00518135	0.00398406	0.00255428	0.00379747	0.00130548	0.00385109	0.00393701	0.00256739	0.00516796	0.00385604	0.00510204	0.00257069	0.00399467	0.00389105	0.00518135	0.00524246	0.00266667	0.00388098	0.00403769	0.00535475	0.00265252	0.0052356	0.00526316	0.00648508	0.00391134	0.00391134	0.00262467	0.00261438	0.0065703	0.00509554	0.00524934	0.00259067	0.00389105	0	0.00265604	0.004	0.00129702	0.00257732
		4.3	0.00130548	0.0026178	0.00379267	0.00385604	0.0027137	0.00130208	0.00261097	0.00510204	0.00265604	0.00388601	0.00265604	0.00255428	0.00253165	0	0.00385109	0.00262467	0.00256739	0.00516796	0.00257069	0.00382653	0.00257069	0.00133156	0.00259403	0.00518135	0.00524246	0.00133333	0.00258732	0.00269179	0.00401606	0.00265252	0.0052356	0.00263158	0.00389105	0.00391134	0.00130378	0.00131234	0.00130719	0.00394218	0.00382166	0.00524934	0.00129534	0.00259403	0	0.00265604	0.004	0	0.00128866
		4.4	0.00130548	0.0013089	0.00252845	0.00257069	0.0027137	0.00130208	0.00130548	0.00382653	0.00265604	0.00388601	0.00265604	0.00127714	0.00126582	0	0.00385109	0.00131234	0.00256739	0.00387597	0.00128535	0.00255102	0.00257069	0.00133156	0.00259403	0.00388601	0.00524246	0.00133333	0.00258732	0.0013459	0.00401606	0.00132626	0.0039267	0.00263158	0.00259403	0.00391134	0	0.00131234	0.00130719	0.00262812	0.00382166	0.00393701	0.00129534	0.00259403	0	0.00132802	0.004	0	0
		4.5	0.00130548	0.0013089	0.00252845	0.00257069	0.00135685	0.00130208	0.00130548	0.00255102	0.00265604	0.00388601	0.00265604	0.00127714	0.00126582	0	0.00256739	0.00131234	0.00256739	0.00387597	0.00128535	0.00127551	0.00257069	0.00133156	0.00259403	0.00388601	0.00524246	0.00133333	0.00258732	0.0013459	0.00401606	0.00132626	0.0026178	0.00131579	0.00259403	0.00391134	0	0.00131234	0.00130719	0.00262812	0.00382166	0.00393701	0.00129534	0.00129702	0	0.00132802	0.00266667	0	0
		150	0	0	0	0	0	0	0	0	0	0	0	0	0	0	0	0	0	0	0	0	0	0	0	0	0	0	0	0	0	0	0	0	0	0	0	0	0	0	0	0	0	0	0	0	0	0	0
Early AD with high brain tau levels (ADAS-Cog13)	AD Course Map	-450	1	1	1	1	1	1	1	1	1	1	1	1	1	1	1	1	1	1	1	1	1	1	1	1	1	1	1	1	1	1	1	1	1	1	1	1	1	1	1	1	1	1	1	1	1	1	1
		-1.9	0.933333	0.92	0.95122	0.908397	0.937008	0.935484	0.926829	0.926829	0.913043	0.91129	0.92437	0.915966	0.92	0.935484	0.952	0.957627	0.934959	0.944444	0.909836	0.938931	0.936	0.922414	0.923664	0.902655	0.92623	0.9375	0.93913	0.934959	0.939655	0.936937	0.914062	0.923077	0.915254	0.925	0.945312	0.930435	0.949153	0.941176	0.933333	0.936	0.92562	0.915966	0.929204	0.933333	0.942149	0.944	0.931624
		-1.7	0.933333	0.92	0.95122	0.908397	0.937008	0.935484	0.926829	0.926829	0.913043	0.91129	0.92437	0.915966	0.92	0.935484	0.952	0.957627	0.934959	0.944444	0.909836	0.938931	0.936	0.922414	0.923664	0.902655	0.92623	0.9375	0.93913	0.934959	0.939655	0.936937	0.914062	0.923077	0.915254	0.925	0.945312	0.930435	0.949153	0.941176	0.933333	0.936	0.92562	0.915966	0.929204	0.933333	0.942149	0.944	0.931624
		-1.5	0.933333	0.92	0.95122	0.908397	0.937008	0.935484	0.926829	0.926829	0.913043	0.91129	0.92437	0.915966	0.92	0.935484	0.952	0.957627	0.934959	0.944444	0.909836	0.938931	0.936	0.922414	0.923664	0.902655	0.92623	0.9375	0.93913	0.934959	0.939655	0.936937	0.914062	0.923077	0.915254	0.925	0.945312	0.930435	0.949153	0.941176	0.933333	0.936	0.92562	0.915966	0.929204	0.933333	0.942149	0.944	0.931624
		-1.3	0.933333	0.92	0.95122	0.908397	0.937008	0.935484	0.926829	0.926829	0.913043	0.91129	0.92437	0.915966	0.92	0.935484	0.952	0.957627	0.934959	0.944444	0.909836	0.938931	0.936	0.922414	0.923664	0.902655	0.92623	0.9375	0.93913	0.934959	0.939655	0.936937	0.914062	0.923077	0.915254	0.925	0.945312	0.930435	0.949153	0.941176	0.933333	0.936	0.92562	0.915966	0.929204	0.933333	0.942149	0.944	0.931624
		-1.1	0.925	0.912	0.95122	0.900763	0.937008	0.935484	0.918699	0.918699	0.904348	0.903226	0.92437	0.915966	0.912	0.935484	0.944	0.957627	0.926829	0.944444	0.901639	0.938931	0.936	0.913793	0.923664	0.902655	0.92623	0.929688	0.930435	0.934959	0.939655	0.936937	0.914062	0.923077	0.915254	0.916667	0.9375	0.921739	0.940678	0.932773	0.933333	0.936	0.917355	0.907563	0.920354	0.925	0.942149	0.936	0.923077
		-0.9	0.925	0.912	0.95122	0.900763	0.937008	0.935484	0.918699	0.918699	0.904348	0.903226	0.92437	0.915966	0.912	0.935484	0.944	0.957627	0.926829	0.944444	0.901639	0.938931	0.936	0.913793	0.923664	0.902655	0.92623	0.929688	0.930435	0.934959	0.939655	0.936937	0.914062	0.923077	0.915254	0.916667	0.9375	0.921739	0.940678	0.932773	0.933333	0.936	0.917355	0.907563	0.920354	0.925	0.942149	0.936	0.923077
		-0.7	0.916667	0.912	0.95122	0.89313	0.929134	0.927419	0.910569	0.910569	0.895652	0.895161	0.915966	0.915966	0.904	0.927419	0.936	0.957627	0.926829	0.944444	0.893443	0.931298	0.928	0.913793	0.916031	0.893805	0.92623	0.921875	0.930435	0.934959	0.931034	0.927928	0.914062	0.915385	0.915254	0.908333	0.9375	0.921739	0.932203	0.92437	0.925	0.928	0.909091	0.907563	0.911504	0.916667	0.933884	0.928	0.923077
		-0.5	0.9	0.904	0.943089	0.877863	0.929134	0.919355	0.910569	0.894309	0.895652	0.887097	0.907563	0.915966	0.896	0.927419	0.92	0.949153	0.918699	0.928571	0.885246	0.931298	0.92	0.913793	0.908397	0.893805	0.918033	0.914062	0.930435	0.934959	0.931034	0.927928	0.90625	0.9	0.90678	0.9	0.929688	0.913043	0.915254	0.907563	0.916667	0.912	0.909091	0.89916	0.902655	0.916667	0.917355	0.92	0.923077
		-0.3	0.891667	0.896	0.934959	0.877863	0.92126	0.91129	0.902439	0.886179	0.895652	0.887097	0.89916	0.915966	0.896	0.927419	0.912	0.949153	0.918699	0.928571	0.877049	0.923664	0.912	0.905172	0.908397	0.893805	0.909836	0.90625	0.930435	0.926829	0.931034	0.918919	0.898438	0.9	0.898305	0.891667	0.921875	0.904348	0.90678	0.907563	0.908333	0.912	0.909091	0.89916	0.893805	0.908333	0.917355	0.912	0.91453
		-0.1	0.891667	0.896	0.934959	0.877863	0.92126	0.91129	0.902439	0.886179	0.895652	0.887097	0.89916	0.915966	0.896	0.927419	0.912	0.949153	0.918699	0.928571	0.877049	0.923664	0.912	0.905172	0.908397	0.893805	0.909836	0.90625	0.930435	0.926829	0.931034	0.918919	0.898438	0.9	0.898305	0.891667	0.921875	0.904348	0.90678	0.907563	0.908333	0.912	0.909091	0.89916	0.893805	0.908333	0.917355	0.912	0.91453
		0.1	0.891667	0.896	0.934959	0.877863	0.92126	0.91129	0.902439	0.886179	0.895652	0.887097	0.89916	0.915966	0.896	0.927419	0.912	0.949153	0.918699	0.928571	0.877049	0.923664	0.912	0.905172	0.908397	0.893805	0.909836	0.90625	0.930435	0.926829	0.931034	0.918919	0.898438	0.9	0.898305	0.891667	0.921875	0.904348	0.90678	0.907563	0.908333	0.912	0.909091	0.89916	0.893805	0.908333	0.917355	0.912	0.91453
		0.3	0.891667	0.896	0.934959	0.877863	0.92126	0.91129	0.902439	0.886179	0.895652	0.887097	0.89916	0.915966	0.896	0.927419	0.912	0.949153	0.918699	0.928571	0.877049	0.923664	0.912	0.905172	0.908397	0.893805	0.909836	0.90625	0.930435	0.926829	0.931034	0.918919	0.898438	0.9	0.898305	0.891667	0.921875	0.904348	0.90678	0.907563	0.908333	0.912	0.909091	0.89916	0.893805	0.908333	0.917355	0.912	0.91453
		0.5	0.875	0.88	0.926829	0.877863	0.92126	0.91129	0.886179	0.878049	0.895652	0.887097	0.890756	0.915966	0.896	0.91129	0.904	0.940678	0.918699	0.912698	0.868852	0.923664	0.912	0.905172	0.908397	0.884956	0.901639	0.890625	0.921739	0.918699	0.922414	0.90991	0.890625	0.9	0.881356	0.883333	0.90625	0.886957	0.898305	0.89916	0.908333	0.896	0.909091	0.882353	0.893805	0.9	0.900826	0.896	0.91453
		0.7	0.875	0.88	0.926829	0.877863	0.92126	0.91129	0.886179	0.878049	0.895652	0.887097	0.890756	0.915966	0.896	0.91129	0.904	0.940678	0.918699	0.912698	0.868852	0.923664	0.912	0.905172	0.908397	0.884956	0.901639	0.890625	0.921739	0.918699	0.922414	0.90991	0.890625	0.9	0.881356	0.883333	0.90625	0.886957	0.898305	0.89916	0.908333	0.896	0.909091	0.882353	0.893805	0.9	0.900826	0.896	0.91453
		0.9	0.875	0.872	0.918699	0.877863	0.905512	0.91129	0.886179	0.878049	0.895652	0.879032	0.890756	0.907563	0.888	0.903226	0.904	0.940678	0.910569	0.904762	0.860656	0.923664	0.904	0.896552	0.908397	0.884956	0.893443	0.890625	0.921739	0.902439	0.913793	0.90991	0.882812	0.892308	0.881356	0.875	0.90625	0.886957	0.889831	0.89916	0.9	0.896	0.909091	0.882353	0.884956	0.9	0.900826	0.888	0.897436
		1.1	0.875	0.872	0.918699	0.870229	0.88189	0.903226	0.869919	0.869919	0.895652	0.870968	0.87395	0.907563	0.864	0.903226	0.888	0.932203	0.894309	0.880952	0.860656	0.923664	0.888	0.887931	0.885496	0.876106	0.885246	0.867188	0.913043	0.894309	0.896552	0.90991	0.859375	0.884615	0.872881	0.85	0.890625	0.878261	0.872881	0.89916	0.883333	0.88	0.892562	0.87395	0.867257	0.891667	0.892562	0.872	0.888889
		1.3	0.858333	0.856	0.910569	0.862595	0.866142	0.887097	0.869919	0.861789	0.878261	0.862903	0.857143	0.89916	0.864	0.895161	0.872	0.923729	0.878049	0.873016	0.852459	0.908397	0.88	0.87931	0.877863	0.858407	0.868852	0.859375	0.895652	0.878049	0.887931	0.891892	0.851562	0.869231	0.864407	0.833333	0.875	0.869565	0.864407	0.89916	0.875	0.864	0.876033	0.857143	0.858407	0.883333	0.884298	0.856	0.871795
		1.5	0.841667	0.848	0.894309	0.854962	0.850394	0.870968	0.861789	0.853659	0.878261	0.854839	0.848739	0.890756	0.856	0.887097	0.864	0.90678	0.869919	0.873016	0.844262	0.89313	0.88	0.862069	0.862595	0.849558	0.868852	0.851562	0.886957	0.869919	0.87069	0.882883	0.851562	0.861538	0.855932	0.825	0.867188	0.86087	0.855932	0.882353	0.875	0.856	0.859504	0.848739	0.849558	0.875	0.876033	0.848	0.854701
		1.7	0.841667	0.848	0.894309	0.854962	0.850394	0.870968	0.861789	0.853659	0.878261	0.854839	0.848739	0.890756	0.856	0.887097	0.864	0.90678	0.869919	0.873016	0.844262	0.89313	0.88	0.862069	0.862595	0.849558	0.868852	0.851562	0.886957	0.869919	0.87069	0.882883	0.851562	0.861538	0.855932	0.825	0.867188	0.86087	0.855932	0.882353	0.875	0.856	0.859504	0.848739	0.849558	0.875	0.876033	0.848	0.854701
		1.9	0.825	0.84	0.869919	0.847328	0.826772	0.846774	0.837398	0.837398	0.878261	0.83871	0.831933	0.87395	0.848	0.887097	0.864	0.889831	0.869919	0.865079	0.827869	0.862595	0.864	0.853448	0.832061	0.840708	0.852459	0.835938	0.878261	0.837398	0.862069	0.873874	0.820312	0.838462	0.838983	0.808333	0.851562	0.852174	0.847458	0.857143	0.866667	0.84	0.85124	0.840336	0.823009	0.85	0.867769	0.832	0.846154
		2.1	0.825	0.832	0.861789	0.839695	0.818898	0.83871	0.821138	0.829268	0.869565	0.830645	0.831933	0.87395	0.84	0.879032	0.856	0.881356	0.861789	0.865079	0.827869	0.847328	0.864	0.853448	0.824427	0.831858	0.844262	0.828125	0.869565	0.829268	0.853448	0.873874	0.804688	0.830769	0.830508	0.791667	0.835938	0.843478	0.838983	0.848739	0.858333	0.824	0.842975	0.840336	0.814159	0.841667	0.859504	0.824	0.837607
		2.3	0.825	0.832	0.853659	0.832061	0.811024	0.830645	0.813008	0.821138	0.86087	0.822581	0.823529	0.865546	0.832	0.870968	0.848	0.872881	0.853659	0.865079	0.819672	0.839695	0.856	0.853448	0.824427	0.823009	0.844262	0.820312	0.86087	0.829268	0.844828	0.864865	0.796875	0.830769	0.830508	0.783333	0.828125	0.834783	0.830508	0.840336	0.85	0.824	0.834711	0.840336	0.814159	0.833333	0.859504	0.824	0.82906
		2.5	0.825	0.824	0.845528	0.824427	0.80315	0.822581	0.804878	0.813008	0.86087	0.814516	0.823529	0.857143	0.832	0.862903	0.84	0.864407	0.845528	0.857143	0.819672	0.832061	0.848	0.844828	0.824427	0.814159	0.836066	0.8125	0.852174	0.821138	0.836207	0.864865	0.789062	0.823077	0.822034	0.775	0.828125	0.834783	0.822034	0.831933	0.841667	0.816	0.826446	0.831933	0.80531	0.825	0.85124	0.816	0.82906
		2.7	0.825	0.824	0.837398	0.816794	0.795276	0.814516	0.804878	0.813008	0.86087	0.798387	0.806723	0.857143	0.832	0.846774	0.832	0.855932	0.829268	0.849206	0.819672	0.824427	0.832	0.836207	0.816794	0.814159	0.827869	0.804688	0.852174	0.821138	0.827586	0.864865	0.789062	0.815385	0.813559	0.758333	0.828125	0.834783	0.813559	0.831933	0.833333	0.8	0.818182	0.823529	0.79646	0.825	0.842975	0.816	0.82906
		2.9	0.816667	0.808	0.829268	0.80916	0.795276	0.798387	0.788618	0.796748	0.852174	0.798387	0.798319	0.848739	0.816	0.83871	0.816	0.838983	0.821138	0.833333	0.811475	0.80916	0.832	0.827586	0.816794	0.80531	0.827869	0.789062	0.852174	0.813008	0.810345	0.855856	0.773438	0.8	0.805085	0.75	0.820312	0.826087	0.813559	0.823529	0.825	0.792	0.809917	0.815126	0.787611	0.816667	0.834711	0.8	0.820513
		3.1	0.8	0.808	0.796748	0.793893	0.787402	0.790323	0.780488	0.780488	0.834783	0.782258	0.789916	0.840336	0.808	0.822581	0.8	0.813559	0.813008	0.81746	0.803279	0.78626	0.816	0.793103	0.80916	0.778761	0.803279	0.78125	0.817391	0.796748	0.793103	0.837838	0.765625	0.792308	0.805085	0.741667	0.804688	0.826087	0.805085	0.806723	0.825	0.776	0.785124	0.806723	0.761062	0.791667	0.818182	0.784	0.811966
		3.3	0.775	0.792	0.780488	0.778626	0.779528	0.774194	0.756098	0.764228	0.826087	0.766129	0.764706	0.815126	0.792	0.798387	0.792	0.79661	0.796748	0.801587	0.778689	0.770992	0.792	0.793103	0.78626	0.761062	0.795082	0.75	0.791304	0.772358	0.767241	0.810811	0.765625	0.769231	0.779661	0.741667	0.773438	0.817391	0.779661	0.798319	0.8	0.76	0.768595	0.789916	0.743363	0.766667	0.809917	0.752	0.794872
		3.5	0.758333	0.768	0.764228	0.778626	0.755906	0.766129	0.747967	0.764228	0.808696	0.758065	0.756303	0.789916	0.784	0.782258	0.776	0.779661	0.788618	0.785714	0.770492	0.770992	0.784	0.775862	0.770992	0.743363	0.770492	0.75	0.791304	0.764228	0.758621	0.792793	0.734375	0.761538	0.771186	0.733333	0.75	0.8	0.762712	0.789916	0.783333	0.752	0.752066	0.773109	0.734513	0.766667	0.801653	0.736	0.777778
		3.7	0.741667	0.728	0.747967	0.748092	0.716535	0.725806	0.723577	0.731707	0.782609	0.717742	0.714286	0.756303	0.752	0.758065	0.768	0.754237	0.756098	0.753968	0.754098	0.748092	0.768	0.741379	0.740458	0.716814	0.737705	0.726562	0.765217	0.747967	0.732759	0.756757	0.710938	0.715385	0.754237	0.733333	0.734375	0.765217	0.737288	0.773109	0.775	0.744	0.727273	0.756303	0.707965	0.733333	0.77686	0.728	0.752137
		3.9	0.733333	0.72	0.739837	0.725191	0.700787	0.717742	0.715447	0.723577	0.765217	0.709677	0.714286	0.756303	0.744	0.75	0.76	0.745763	0.747967	0.738095	0.737705	0.732824	0.76	0.732759	0.740458	0.707965	0.729508	0.71875	0.756522	0.731707	0.715517	0.747748	0.695312	0.707692	0.737288	0.716667	0.726562	0.73913	0.737288	0.747899	0.758333	0.736	0.727273	0.739496	0.699115	0.716667	0.760331	0.72	0.74359
		4.1	0.716667	0.696	0.715447	0.717557	0.677165	0.693548	0.691057	0.715447	0.747826	0.677419	0.680672	0.722689	0.728	0.725806	0.744	0.737288	0.731707	0.714286	0.737705	0.70229	0.744	0.706897	0.725191	0.681416	0.704918	0.703125	0.73913	0.699187	0.681034	0.720721	0.671875	0.7	0.720339	0.7	0.710938	0.730435	0.711864	0.747899	0.741667	0.712	0.710744	0.705882	0.681416	0.683333	0.743802	0.696	0.717949
		4.3	0.708333	0.672	0.707317	0.70229	0.661417	0.677419	0.674797	0.699187	0.730435	0.677419	0.655462	0.722689	0.72	0.709677	0.736	0.720339	0.699187	0.698413	0.729508	0.679389	0.736	0.698276	0.709924	0.654867	0.696721	0.6875	0.721739	0.682927	0.681034	0.720721	0.648438	0.7	0.720339	0.691667	0.679688	0.730435	0.694915	0.739496	0.725	0.688	0.702479	0.705882	0.681416	0.666667	0.719008	0.672	0.675214
		4.5	0.708333	0.664	0.699187	0.694656	0.661417	0.677419	0.666667	0.691057	0.721739	0.677419	0.655462	0.705882	0.712	0.701613	0.72	0.711864	0.691057	0.698413	0.721311	0.664122	0.736	0.689655	0.709924	0.654867	0.696721	0.679688	0.721739	0.682927	0.681034	0.720721	0.648438	0.692308	0.720339	0.683333	0.679688	0.721739	0.677966	0.739496	0.725	0.688	0.694215	0.705882	0.681416	0.666667	0.710744	0.664	0.675214
		4.7	0.691667	0.648	0.682927	0.687023	0.653543	0.669355	0.642276	0.666667	0.713043	0.669355	0.655462	0.689076	0.688	0.677419	0.72	0.694915	0.674797	0.68254	0.704918	0.656489	0.72	0.681034	0.694656	0.628319	0.672131	0.664062	0.713043	0.666667	0.663793	0.693694	0.632812	0.676923	0.711864	0.658333	0.664062	0.704348	0.661017	0.731092	0.725	0.68	0.677686	0.697479	0.663717	0.65	0.694215	0.64	0.65812
		4.9	0.666667	0.64	0.650407	0.664122	0.629921	0.653226	0.634146	0.626016	0.695652	0.66129	0.638655	0.672269	0.656	0.645161	0.704	0.686441	0.658537	0.650794	0.672131	0.648855	0.704	0.646552	0.664122	0.610619	0.639344	0.65625	0.678261	0.658537	0.646552	0.684685	0.625	0.653846	0.694915	0.641667	0.648438	0.678261	0.644068	0.705882	0.7	0.656	0.661157	0.672269	0.654867	0.625	0.661157	0.64	0.641026
		5.1	0.641667	0.616	0.634146	0.656489	0.614173	0.612903	0.609756	0.601626	0.678261	0.645161	0.630252	0.655462	0.632	0.629032	0.688	0.652542	0.642276	0.626984	0.647541	0.625954	0.68	0.62069	0.648855	0.584071	0.622951	0.632812	0.643478	0.642276	0.62931	0.666667	0.609375	0.623077	0.669492	0.616667	0.648438	0.652174	0.627119	0.689076	0.683333	0.624	0.636364	0.663866	0.637168	0.608333	0.644628	0.616	0.615385
		5.3	0.625	0.608	0.626016	0.641221	0.606299	0.596774	0.593496	0.585366	0.643478	0.637097	0.621849	0.647059	0.616	0.620968	0.672	0.618644	0.626016	0.603175	0.639344	0.603053	0.664	0.603448	0.641221	0.557522	0.606557	0.609375	0.626087	0.626016	0.612069	0.657658	0.601562	0.615385	0.644068	0.6	0.640625	0.634783	0.618644	0.680672	0.658333	0.608	0.61157	0.655462	0.628319	0.591667	0.628099	0.592	0.615385
		5.5	0.6	0.584	0.609756	0.633588	0.582677	0.572581	0.569106	0.577236	0.617391	0.612903	0.605042	0.621849	0.6	0.58871	0.648	0.601695	0.601626	0.587302	0.622951	0.580153	0.632	0.586207	0.610687	0.539823	0.590164	0.59375	0.608696	0.601626	0.586207	0.63964	0.578125	0.6	0.618644	0.566667	0.609375	0.6	0.610169	0.672269	0.633333	0.576	0.586777	0.630252	0.610619	0.566667	0.603306	0.568	0.598291
		5.7	0.591667	0.568	0.585366	0.610687	0.551181	0.556452	0.544715	0.544715	0.591304	0.58871	0.571429	0.596639	0.576	0.564516	0.624	0.567797	0.577236	0.563492	0.598361	0.557252	0.6	0.568966	0.580153	0.495575	0.557377	0.585938	0.582609	0.593496	0.543103	0.621622	0.5625	0.592308	0.610169	0.525	0.609375	0.582609	0.584746	0.638655	0.616667	0.552	0.561983	0.621849	0.575221	0.55	0.578512	0.552	0.581197
		5.9	0.558333	0.544	0.569106	0.587786	0.519685	0.548387	0.536585	0.528455	0.556522	0.572581	0.554622	0.571429	0.56	0.548387	0.6	0.550847	0.560976	0.539683	0.57377	0.541985	0.576	0.543103	0.564885	0.495575	0.532787	0.570312	0.547826	0.569106	0.534483	0.594595	0.546875	0.592308	0.59322	0.508333	0.59375	0.556522	0.567797	0.621849	0.6	0.536	0.553719	0.605042	0.548673	0.533333	0.570248	0.528	0.581197
		6.1	0.55	0.496	0.536585	0.526718	0.496063	0.508065	0.512195	0.512195	0.521739	0.524194	0.495798	0.546218	0.52	0.516129	0.56	0.516949	0.512195	0.5	0.52459	0.496183	0.544	0.508621	0.51145	0.460177	0.47541	0.539062	0.521739	0.520325	0.5	0.54955	0.492188	0.546154	0.533898	0.475	0.539062	0.521739	0.525424	0.571429	0.55	0.504	0.512397	0.563025	0.539823	0.5	0.53719	0.504	0.555556
		6.3	0.533333	0.472	0.504065	0.51145	0.480315	0.491935	0.495935	0.495935	0.504348	0.491935	0.478992	0.512605	0.496	0.491935	0.528	0.508475	0.495935	0.47619	0.491803	0.480916	0.52	0.482759	0.503817	0.451327	0.459016	0.523438	0.513043	0.512195	0.482759	0.513514	0.46875	0.523077	0.516949	0.458333	0.523438	0.513043	0.516949	0.554622	0.533333	0.496	0.495868	0.521008	0.522124	0.475	0.512397	0.488	0.538462
		6.5	0.525	0.464	0.495935	0.48855	0.464567	0.483871	0.487805	0.479675	0.504348	0.475806	0.478992	0.504202	0.488	0.483871	0.504	0.491525	0.487805	0.460317	0.483607	0.458015	0.504	0.465517	0.496183	0.451327	0.442623	0.515625	0.504348	0.495935	0.474138	0.495495	0.460938	0.507692	0.491525	0.45	0.515625	0.495652	0.508475	0.546218	0.525	0.48	0.479339	0.504202	0.522124	0.466667	0.504132	0.472	0.521368
		6.7	0.508333	0.456	0.463415	0.473282	0.448819	0.475806	0.463415	0.479675	0.495652	0.451613	0.462185	0.495798	0.488	0.475806	0.488	0.483051	0.487805	0.460317	0.459016	0.442748	0.48	0.456897	0.48855	0.451327	0.42623	0.507812	0.495652	0.487805	0.465517	0.486486	0.445312	0.5	0.474576	0.441667	0.5	0.486957	0.5	0.546218	0.508333	0.472	0.479339	0.495798	0.504425	0.466667	0.504132	0.464	0.504274
		6.9	0.5	0.456	0.447154	0.465649	0.448819	0.467742	0.455285	0.463415	0.486957	0.451613	0.453782	0.495798	0.472	0.475806	0.488	0.483051	0.487805	0.452381	0.45082	0.419847	0.472	0.439655	0.473282	0.433628	0.409836	0.5	0.486957	0.471545	0.456897	0.486486	0.4375	0.492308	0.474576	0.433333	0.492188	0.469565	0.5	0.529412	0.5	0.472	0.46281	0.478992	0.495575	0.458333	0.504132	0.464	0.504274
		7.1	0.475	0.432	0.422764	0.442748	0.417323	0.443548	0.422764	0.439024	0.469565	0.443548	0.428571	0.478992	0.456	0.443548	0.456	0.457627	0.471545	0.444444	0.409836	0.412214	0.456	0.431034	0.450382	0.415929	0.385246	0.484375	0.46087	0.447154	0.456897	0.459459	0.398438	0.469231	0.449153	0.408333	0.46875	0.443478	0.483051	0.521008	0.466667	0.44	0.429752	0.445378	0.477876	0.433333	0.479339	0.448	0.478632
		7.3	0.458333	0.384	0.390244	0.396947	0.370079	0.41129	0.390244	0.406504	0.443478	0.395161	0.394958	0.470588	0.408	0.41129	0.416	0.40678	0.430894	0.404762	0.377049	0.396947	0.408	0.396552	0.412214	0.380531	0.360656	0.445312	0.417391	0.422764	0.431034	0.423423	0.390625	0.430769	0.415254	0.383333	0.421875	0.417391	0.423729	0.495798	0.425	0.384	0.396694	0.411765	0.433628	0.416667	0.454545	0.408	0.435897
		7.5	0.45	0.384	0.382114	0.389313	0.362205	0.41129	0.382114	0.406504	0.443478	0.387097	0.386555	0.462185	0.4	0.403226	0.408	0.40678	0.422764	0.396825	0.368852	0.389313	0.4	0.387931	0.40458	0.371681	0.360656	0.4375	0.408696	0.414634	0.431034	0.423423	0.382812	0.423077	0.40678	0.375	0.414062	0.408696	0.423729	0.487395	0.416667	0.376	0.38843	0.403361	0.424779	0.408333	0.454545	0.4	0.42735
		7.7	0.425	0.352	0.349593	0.366412	0.330709	0.354839	0.341463	0.365854	0.408696	0.354839	0.361345	0.428571	0.376	0.362903	0.376	0.381356	0.390244	0.380952	0.336066	0.343511	0.368	0.344828	0.381679	0.327434	0.327869	0.40625	0.356522	0.390244	0.422414	0.378378	0.351562	0.384615	0.381356	0.341667	0.367188	0.365217	0.398305	0.445378	0.391667	0.344	0.355372	0.361345	0.40708	0.383333	0.438017	0.352	0.393162
		7.9	0.391667	0.336	0.333333	0.335878	0.307087	0.346774	0.333333	0.349593	0.382609	0.33871	0.336134	0.428571	0.36	0.330645	0.352	0.364407	0.373984	0.365079	0.319672	0.320611	0.344	0.327586	0.366412	0.318584	0.303279	0.390625	0.33913	0.365854	0.396552	0.36036	0.335938	0.353846	0.364407	0.316667	0.351562	0.347826	0.372881	0.428571	0.375	0.328	0.338843	0.344538	0.380531	0.358333	0.413223	0.328	0.384615
		8.1	0.341667	0.304	0.308943	0.290076	0.259843	0.306452	0.284553	0.333333	0.330435	0.322581	0.294118	0.386555	0.312	0.290323	0.304	0.338983	0.325203	0.31746	0.286885	0.282443	0.312	0.301724	0.320611	0.256637	0.262295	0.34375	0.278261	0.333333	0.344828	0.315315	0.289062	0.3	0.313559	0.266667	0.320312	0.304348	0.338983	0.369748	0.333333	0.288	0.297521	0.302521	0.345133	0.3	0.355372	0.304	0.350427
		8.3	0.308333	0.272	0.284553	0.274809	0.228346	0.298387	0.260163	0.317073	0.304348	0.290323	0.268908	0.352941	0.288	0.282258	0.28	0.305085	0.300813	0.293651	0.270492	0.259542	0.288	0.275862	0.290076	0.256637	0.254098	0.335938	0.252174	0.300813	0.318966	0.297297	0.273438	0.284615	0.29661	0.25	0.289062	0.278261	0.322034	0.344538	0.308333	0.256	0.280992	0.277311	0.309735	0.275	0.330579	0.288	0.333333
		8.5	0.291667	0.256	0.276423	0.259542	0.220472	0.298387	0.252033	0.300813	0.304348	0.290323	0.260504	0.336134	0.272	0.266129	0.264	0.305085	0.292683	0.277778	0.262295	0.244275	0.272	0.25	0.274809	0.247788	0.245902	0.328125	0.234783	0.284553	0.293103	0.279279	0.257812	0.269231	0.279661	0.241667	0.289062	0.269565	0.305085	0.336134	0.283333	0.256	0.264463	0.252101	0.283186	0.275	0.31405	0.272	0.316239
		8.7	0.283333	0.256	0.276423	0.251908	0.220472	0.290323	0.252033	0.292683	0.295652	0.282258	0.252101	0.319328	0.264	0.258065	0.248	0.29661	0.284553	0.269841	0.245902	0.236641	0.264	0.241379	0.267176	0.247788	0.237705	0.320312	0.234783	0.276423	0.275862	0.279279	0.25	0.253846	0.271186	0.241667	0.28125	0.269565	0.305085	0.327731	0.283333	0.248	0.256198	0.243697	0.274336	0.266667	0.305785	0.264	0.316239
		8.9	0.266667	0.256	0.276423	0.236641	0.220472	0.290323	0.235772	0.284553	0.286957	0.282258	0.243697	0.319328	0.256	0.258065	0.248	0.29661	0.276423	0.269841	0.229508	0.236641	0.248	0.241379	0.267176	0.238938	0.237705	0.320312	0.226087	0.260163	0.258621	0.261261	0.242188	0.246154	0.271186	0.225	0.273438	0.26087	0.305085	0.327731	0.283333	0.248	0.247934	0.243697	0.274336	0.25	0.297521	0.256	0.299145
		9.1	0.233333	0.232	0.252033	0.21374	0.19685	0.25	0.203252	0.235772	0.243478	0.241935	0.235294	0.285714	0.216	0.241935	0.24	0.254237	0.243902	0.230159	0.221311	0.206107	0.216	0.206897	0.229008	0.185841	0.188525	0.289062	0.208696	0.235772	0.224138	0.216216	0.203125	0.215385	0.245763	0.2	0.226562	0.234783	0.279661	0.294118	0.258333	0.224	0.22314	0.210084	0.230088	0.233333	0.247934	0.216	0.264957
		9.3	0.216667	0.232	0.243902	0.206107	0.188976	0.233871	0.195122	0.235772	0.234783	0.233871	0.218487	0.268908	0.208	0.233871	0.232	0.237288	0.243902	0.222222	0.204918	0.198473	0.208	0.206897	0.229008	0.176991	0.188525	0.273438	0.2	0.219512	0.215517	0.207207	0.1875	0.207692	0.237288	0.191667	0.210938	0.217391	0.271186	0.285714	0.258333	0.216	0.214876	0.201681	0.230088	0.225	0.239669	0.208	0.247863
		9.5	0.208333	0.224	0.243902	0.198473	0.188976	0.225806	0.186992	0.227642	0.226087	0.233871	0.210084	0.260504	0.208	0.225806	0.232	0.237288	0.235772	0.214286	0.196721	0.198473	0.2	0.206897	0.221374	0.168142	0.180328	0.273438	0.191304	0.219512	0.215517	0.207207	0.1875	0.207692	0.228814	0.183333	0.210938	0.208696	0.262712	0.277311	0.25	0.208	0.206612	0.201681	0.221239	0.216667	0.231405	0.2	0.239316
		9.7	0.2	0.216	0.235772	0.19084	0.173228	0.217742	0.170732	0.227642	0.226087	0.217742	0.193277	0.252101	0.192	0.217742	0.224	0.220339	0.227642	0.206349	0.188525	0.183206	0.2	0.189655	0.206107	0.159292	0.163934	0.257812	0.182609	0.219512	0.215517	0.207207	0.179688	0.2	0.211864	0.183333	0.203125	0.208696	0.254237	0.260504	0.233333	0.192	0.198347	0.201681	0.212389	0.208333	0.22314	0.2	0.230769
		9.9	0.183333	0.2	0.227642	0.183206	0.15748	0.201613	0.162602	0.219512	0.2	0.201613	0.168067	0.226891	0.184	0.201613	0.216	0.186441	0.211382	0.190476	0.172131	0.175573	0.192	0.181034	0.19084	0.141593	0.155738	0.234375	0.165217	0.195122	0.198276	0.18018	0.164062	0.176923	0.194915	0.175	0.1875	0.2	0.237288	0.235294	0.208333	0.176	0.190083	0.168067	0.185841	0.191667	0.206612	0.184	0.213675
		10.1	0.166667	0.184	0.211382	0.175573	0.149606	0.193548	0.146341	0.195122	0.182609	0.185484	0.151261	0.210084	0.168	0.193548	0.2	0.169492	0.186992	0.18254	0.155738	0.152672	0.176	0.172414	0.167939	0.141593	0.139344	0.210938	0.13913	0.186992	0.181034	0.171171	0.15625	0.153846	0.177966	0.175	0.179688	0.191304	0.220339	0.218487	0.183333	0.168	0.173554	0.151261	0.168142	0.183333	0.198347	0.16	0.196581
		10.3	0.166667	0.176	0.203252	0.175573	0.141732	0.193548	0.138211	0.195122	0.182609	0.177419	0.151261	0.193277	0.16	0.185484	0.192	0.161017	0.186992	0.18254	0.155738	0.152672	0.168	0.163793	0.160305	0.141593	0.139344	0.203125	0.13913	0.186992	0.172414	0.162162	0.15625	0.146154	0.177966	0.166667	0.164062	0.182609	0.220339	0.218487	0.175	0.168	0.173554	0.142857	0.168142	0.183333	0.198347	0.16	0.196581
		10.5	0.158333	0.168	0.195122	0.175573	0.141732	0.185484	0.138211	0.195122	0.182609	0.169355	0.151261	0.193277	0.152	0.185484	0.184	0.152542	0.186992	0.18254	0.147541	0.145038	0.168	0.163793	0.152672	0.141593	0.131148	0.195312	0.13913	0.178862	0.172414	0.162162	0.148438	0.146154	0.177966	0.166667	0.15625	0.182609	0.220339	0.218487	0.175	0.16	0.165289	0.142857	0.168142	0.183333	0.190083	0.16	0.196581
		10.7	0.133333	0.16	0.186992	0.167939	0.125984	0.16129	0.121951	0.170732	0.165217	0.145161	0.12605	0.168067	0.136	0.16129	0.176	0.135593	0.162602	0.15873	0.139344	0.137405	0.152	0.146552	0.137405	0.123894	0.122951	0.179688	0.121739	0.154472	0.155172	0.162162	0.140625	0.138462	0.152542	0.15	0.132812	0.165217	0.20339	0.201681	0.158333	0.136	0.14876	0.142857	0.159292	0.175	0.173554	0.144	0.179487
		10.9	0.116667	0.152	0.162602	0.160305	0.102362	0.153226	0.105691	0.146341	0.156522	0.129032	0.109244	0.159664	0.136	0.145161	0.16	0.127119	0.146341	0.142857	0.131148	0.122137	0.136	0.12931	0.129771	0.115044	0.114754	0.164062	0.113043	0.130081	0.137931	0.153153	0.125	0.130769	0.135593	0.141667	0.125	0.13913	0.177966	0.176471	0.15	0.128	0.140496	0.117647	0.141593	0.158333	0.157025	0.12	0.162393
		11.1	0.116667	0.144	0.154472	0.160305	0.102362	0.145161	0.105691	0.146341	0.156522	0.120968	0.109244	0.159664	0.128	0.145161	0.152	0.127119	0.146341	0.142857	0.122951	0.122137	0.128	0.12931	0.122137	0.106195	0.106557	0.15625	0.113043	0.130081	0.12931	0.153153	0.125	0.123077	0.127119	0.141667	0.125	0.13913	0.169492	0.168067	0.141667	0.128	0.140496	0.117647	0.141593	0.15	0.157025	0.12	0.162393
		11.3	0.116667	0.136	0.154472	0.152672	0.102362	0.145161	0.097561	0.138211	0.147826	0.120968	0.109244	0.151261	0.12	0.137097	0.144	0.127119	0.146341	0.134921	0.122951	0.114504	0.128	0.12931	0.122137	0.106195	0.106557	0.148438	0.113043	0.130081	0.12931	0.153153	0.117188	0.123077	0.118644	0.133333	0.117188	0.130435	0.169492	0.159664	0.133333	0.128	0.140496	0.109244	0.141593	0.15	0.157025	0.12	0.153846
		11.5	0.108333	0.128	0.146341	0.129771	0.0787402	0.137097	0.0894309	0.130081	0.13913	0.112903	0.092437	0.134454	0.104	0.120968	0.12	0.110169	0.130081	0.134921	0.106557	0.0992366	0.12	0.112069	0.0992366	0.079646	0.0983607	0.132812	0.0956522	0.121951	0.112069	0.126126	0.109375	0.1	0.101695	0.1	0.117188	0.113043	0.152542	0.12605	0.108333	0.112	0.115702	0.0840336	0.123894	0.133333	0.140496	0.104	0.136752
		11.7	0.1	0.112	0.130081	0.122137	0.0708661	0.120968	0.0731707	0.121951	0.121739	0.0967742	0.0840336	0.117647	0.096	0.112903	0.112	0.0932203	0.121951	0.119048	0.0901639	0.0916031	0.112	0.0948276	0.0839695	0.079646	0.0901639	0.117188	0.0782609	0.113821	0.103448	0.117117	0.101562	0.0846154	0.0932203	0.1	0.109375	0.104348	0.135593	0.117647	0.1	0.096	0.115702	0.0840336	0.106195	0.116667	0.123967	0.096	0.119658
		11.9	0.0916667	0.104	0.121951	0.114504	0.0708661	0.112903	0.0650407	0.113821	0.113043	0.0887097	0.0756303	0.109244	0.088	0.104839	0.104	0.0932203	0.113821	0.111111	0.0819672	0.0839695	0.104	0.0948276	0.0763359	0.079646	0.0901639	0.109375	0.0782609	0.105691	0.0948276	0.108108	0.09375	0.0769231	0.0932203	0.1	0.101562	0.0956522	0.127119	0.117647	0.1	0.088	0.107438	0.0756303	0.0973451	0.108333	0.115702	0.088	0.111111
		12.1	0.0916667	0.104	0.121951	0.114504	0.0708661	0.112903	0.0650407	0.113821	0.113043	0.0887097	0.0756303	0.109244	0.088	0.104839	0.104	0.0932203	0.113821	0.111111	0.0819672	0.0839695	0.104	0.0948276	0.0763359	0.079646	0.0901639	0.109375	0.0782609	0.105691	0.0948276	0.108108	0.09375	0.0769231	0.0932203	0.1	0.101562	0.0956522	0.127119	0.117647	0.1	0.088	0.107438	0.0756303	0.0973451	0.108333	0.115702	0.088	0.111111
		12.3	0.0916667	0.104	0.121951	0.114504	0.0708661	0.112903	0.0650407	0.113821	0.113043	0.0887097	0.0756303	0.109244	0.088	0.104839	0.104	0.0932203	0.113821	0.111111	0.0819672	0.0839695	0.104	0.0948276	0.0763359	0.079646	0.0901639	0.109375	0.0782609	0.105691	0.0948276	0.108108	0.09375	0.0769231	0.0932203	0.1	0.101562	0.0956522	0.127119	0.117647	0.1	0.088	0.107438	0.0756303	0.0973451	0.108333	0.115702	0.088	0.111111
		12.5	0.0916667	0.096	0.113821	0.10687	0.0629921	0.104839	0.0650407	0.113821	0.113043	0.0887097	0.0756303	0.109244	0.088	0.104839	0.104	0.0932203	0.113821	0.103175	0.0737705	0.0839695	0.104	0.0948276	0.0763359	0.079646	0.0901639	0.101562	0.0782609	0.105691	0.0948276	0.108108	0.09375	0.0692308	0.0932203	0.1	0.09375	0.0956522	0.118644	0.117647	0.1	0.088	0.107438	0.0756303	0.0973451	0.1	0.115702	0.088	0.111111
		12.7	0.0833333	0.096	0.105691	0.0992366	0.0629921	0.0967742	0.0650407	0.105691	0.104348	0.0887097	0.0756303	0.109244	0.08	0.0967742	0.096	0.0847458	0.105691	0.0952381	0.0737705	0.0763359	0.096	0.0948276	0.0763359	0.079646	0.0819672	0.09375	0.0695652	0.097561	0.0862069	0.108108	0.09375	0.0615385	0.0847458	0.1	0.0859375	0.0956522	0.110169	0.109244	0.1	0.08	0.0991736	0.0672269	0.0884956	0.0916667	0.107438	0.088	0.111111
		12.9	0.0833333	0.088	0.097561	0.0916031	0.0551181	0.0887097	0.0569106	0.097561	0.0956522	0.0806452	0.0756303	0.10084	0.08	0.0887097	0.096	0.0762712	0.097561	0.0873016	0.0655738	0.0687023	0.096	0.0862069	0.0687023	0.079646	0.0819672	0.0859375	0.0608696	0.0894309	0.0775862	0.0990991	0.0859375	0.0538462	0.0847458	0.0916667	0.078125	0.0869565	0.101695	0.10084	0.0916667	0.072	0.0909091	0.0588235	0.079646	0.0833333	0.0991736	0.08	0.102564
		13.1	0.0833333	0.088	0.097561	0.0916031	0.0551181	0.0887097	0.0569106	0.097561	0.0956522	0.0806452	0.0756303	0.10084	0.08	0.0887097	0.096	0.0762712	0.097561	0.0873016	0.0655738	0.0687023	0.096	0.0862069	0.0687023	0.079646	0.0819672	0.0859375	0.0608696	0.0894309	0.0775862	0.0990991	0.0859375	0.0538462	0.0847458	0.0916667	0.078125	0.0869565	0.101695	0.10084	0.0916667	0.072	0.0909091	0.0588235	0.079646	0.0833333	0.0991736	0.08	0.102564
		13.3	0.0583333	0.064	0.0813008	0.0610687	0.0314961	0.0806452	0.0487805	0.0731707	0.0695652	0.0564516	0.0588235	0.0756303	0.048	0.0725806	0.064	0.0508475	0.0731707	0.0634921	0.0409836	0.0534351	0.064	0.0603448	0.0381679	0.0442478	0.0655738	0.0625	0.0434783	0.0569106	0.0517241	0.0630631	0.0703125	0.0384615	0.0762712	0.0666667	0.0703125	0.0608696	0.0762712	0.0672269	0.0666667	0.048	0.0661157	0.0420168	0.0530973	0.05	0.0743802	0.056	0.0769231
		13.5	0.05	0.056	0.0731707	0.0610687	0.0314961	0.0725806	0.0487805	0.0731707	0.0695652	0.0483871	0.0588235	0.0756303	0.04	0.0645161	0.056	0.0423729	0.0650407	0.0634921	0.0409836	0.0458015	0.056	0.0603448	0.0381679	0.0442478	0.0655738	0.0546875	0.0347826	0.0487805	0.0517241	0.0630631	0.0703125	0.0307692	0.0762712	0.0583333	0.0625	0.0608696	0.0762712	0.0672269	0.0666667	0.04	0.0578512	0.0420168	0.0530973	0.05	0.0743802	0.056	0.0769231
		13.7	0.05	0.056	0.0731707	0.0610687	0.0314961	0.0645161	0.0406504	0.0650407	0.0608696	0.0483871	0.0588235	0.0756303	0.04	0.0564516	0.048	0.0423729	0.0569106	0.0634921	0.0409836	0.0458015	0.056	0.0603448	0.0381679	0.0442478	0.057377	0.0546875	0.0347826	0.0487805	0.0517241	0.0630631	0.0703125	0.0307692	0.0677966	0.05	0.0625	0.0608696	0.0762712	0.0588235	0.0583333	0.032	0.0495868	0.0420168	0.0353982	0.05	0.0661157	0.048	0.0683761
		13.9	0.0416667	0.056	0.0650407	0.0534351	0.0314961	0.0564516	0.0325203	0.0650407	0.0608696	0.0483871	0.0588235	0.0672269	0.032	0.0564516	0.048	0.0423729	0.0487805	0.0555556	0.0409836	0.0381679	0.056	0.0517241	0.0381679	0.0442478	0.057377	0.046875	0.0347826	0.0487805	0.0517241	0.0540541	0.0625	0.0307692	0.059322	0.05	0.0546875	0.0608696	0.0762712	0.0588235	0.05	0.032	0.0413223	0.0420168	0.0265487	0.0416667	0.0578512	0.04	0.0598291
		14.1	0.0416667	0.048	0.0487805	0.0381679	0.023622	0.0403226	0.0325203	0.0569106	0.0434783	0.0483871	0.0504202	0.0588235	0.032	0.0483871	0.032	0.0423729	0.0406504	0.0396825	0.0409836	0.0305344	0.048	0.0344828	0.0229008	0.0353982	0.0491803	0.0390625	0.026087	0.0325203	0.0344828	0.036036	0.046875	0.0230769	0.0508475	0.0416667	0.0390625	0.0521739	0.0677966	0.0420168	0.0333333	0.032	0.0330579	0.0336134	0.0265487	0.0333333	0.0495868	0.04	0.0598291
		14.3	0.0333333	0.04	0.0325203	0.0305344	0.015748	0.0322581	0.0243902	0.0569106	0.0347826	0.0322581	0.0420168	0.0504202	0.016	0.0322581	0.032	0.0338983	0.0406504	0.0238095	0.0327869	0.0229008	0.032	0.0258621	0.0229008	0.0265487	0.0409836	0.03125	0.0173913	0.0243902	0.0258621	0.027027	0.03125	0.0153846	0.0423729	0.0333333	0.0390625	0.0434783	0.0677966	0.0420168	0.025	0.032	0.0247934	0.0336134	0.0176991	0.0333333	0.0413223	0.032	0.042735
		14.5	0.025	0.032	0.0325203	0.0229008	0.00787402	0.0322581	0.0162602	0.0487805	0.026087	0.0241935	0.0336134	0.0336134	0	0.0241935	0.024	0.0254237	0.0243902	0.015873	0.0163934	0.0152672	0.032	0.0258621	0.0152672	0.0265487	0.0327869	0.0234375	0.0173913	0.0162602	0.0258621	0.018018	0.0234375	0.00769231	0.0338983	0.025	0.03125	0.0347826	0.0508475	0.0336134	0.0166667	0.032	0.00826446	0.0252101	0.0176991	0.025	0.0247934	0.024	0.034188
		14.7	0.025	0.032	0.0325203	0.0229008	0.00787402	0.0322581	0.0162602	0.0487805	0.026087	0.0241935	0.0336134	0.0336134	0	0.0241935	0.024	0.0254237	0.0243902	0.015873	0.0163934	0.0152672	0.032	0.0258621	0.0152672	0.0265487	0.0327869	0.0234375	0.0173913	0.0162602	0.0258621	0.018018	0.0234375	0.00769231	0.0338983	0.025	0.03125	0.0347826	0.0508475	0.0336134	0.0166667	0.032	0.00826446	0.0252101	0.0176991	0.025	0.0247934	0.024	0.034188
		14.9	0.025	0.032	0.0325203	0.0229008	0.00787402	0.0322581	0.0162602	0.0487805	0.026087	0.0241935	0.0336134	0.0336134	0	0.0241935	0.024	0.0254237	0.0243902	0.015873	0.0163934	0.0152672	0.032	0.0258621	0.0152672	0.0265487	0.0327869	0.0234375	0.0173913	0.0162602	0.0258621	0.018018	0.0234375	0.00769231	0.0338983	0.025	0.03125	0.0347826	0.0508475	0.0336134	0.0166667	0.032	0.00826446	0.0252101	0.0176991	0.025	0.0247934	0.024	0.034188
		15.1	0.025	0.032	0.0325203	0.0229008	0.00787402	0.0322581	0.0162602	0.0487805	0.026087	0.0241935	0.0336134	0.0336134	0	0.0241935	0.024	0.0254237	0.0243902	0.015873	0.0163934	0.0152672	0.032	0.0258621	0.0152672	0.0265487	0.0327869	0.0234375	0.0173913	0.0162602	0.0258621	0.018018	0.0234375	0.00769231	0.0338983	0.025	0.03125	0.0347826	0.0508475	0.0336134	0.0166667	0.032	0.00826446	0.0252101	0.0176991	0.025	0.0247934	0.024	0.034188
		15.3	0.025	0.032	0.0325203	0.0229008	0.00787402	0.0322581	0.0162602	0.0487805	0.026087	0.0241935	0.0336134	0.0336134	0	0.0241935	0.024	0.0254237	0.0243902	0.015873	0.0163934	0.0152672	0.032	0.0258621	0.0152672	0.0265487	0.0327869	0.0234375	0.0173913	0.0162602	0.0258621	0.018018	0.0234375	0.00769231	0.0338983	0.025	0.03125	0.0347826	0.0508475	0.0336134	0.0166667	0.032	0.00826446	0.0252101	0.0176991	0.025	0.0247934	0.024	0.034188
		15.5	0.025	0.032	0.0325203	0.0229008	0.00787402	0.0322581	0.0162602	0.0487805	0.026087	0.0241935	0.0336134	0.0336134	0	0.0241935	0.024	0.0254237	0.0243902	0.015873	0.0163934	0.0152672	0.032	0.0258621	0.0152672	0.0265487	0.0327869	0.0234375	0.0173913	0.0162602	0.0258621	0.018018	0.0234375	0.00769231	0.0338983	0.025	0.03125	0.0347826	0.0508475	0.0336134	0.0166667	0.032	0.00826446	0.0252101	0.0176991	0.025	0.0247934	0.024	0.034188
		15.7	0.025	0.032	0.0325203	0.0229008	0.00787402	0.0322581	0.0162602	0.0487805	0.026087	0.0241935	0.0336134	0.0336134	0	0.0241935	0.024	0.0254237	0.0243902	0.015873	0.0163934	0.0152672	0.032	0.0258621	0.0152672	0.0265487	0.0327869	0.0234375	0.0173913	0.0162602	0.0258621	0.018018	0.0234375	0.00769231	0.0338983	0.025	0.03125	0.0347826	0.0508475	0.0336134	0.0166667	0.032	0.00826446	0.0252101	0.0176991	0.025	0.0247934	0.024	0.034188
		15.9	0.025	0.032	0.0325203	0.0229008	0.00787402	0.0322581	0.0162602	0.0487805	0.026087	0.0241935	0.0336134	0.0336134	0	0.0241935	0.024	0.0254237	0.0243902	0.015873	0.0163934	0.0152672	0.032	0.0258621	0.0152672	0.0265487	0.0327869	0.0234375	0.0173913	0.0162602	0.0258621	0.018018	0.0234375	0.00769231	0.0338983	0.025	0.03125	0.0347826	0.0508475	0.0336134	0.0166667	0.032	0.00826446	0.0252101	0.0176991	0.025	0.0247934	0.024	0.034188
		16.1	0.0166667	0.024	0.0243902	0.0152672	0	0.0241935	0.00813008	0.0406504	0.0173913	0.016129	0.0252101	0.0336134	0	0.0241935	0.016	0.0254237	0.0162602	0.015873	0.00819672	0.00763359	0.024	0.0172414	0.00763359	0.0265487	0.0245902	0.0234375	0.00869565	0.0162602	0.0172414	0.018018	0.015625	0.00769231	0.0254237	0.0166667	0.0234375	0.026087	0.0423729	0.0252101	0.0166667	0.024	0.00826446	0.0168067	0.00884956	0.025	0.0165289	0.016	0.025641
		16.3	0.0166667	0.016	0.0243902	0.0152672	0	0.0241935	0.00813008	0.0325203	0.0173913	0.016129	0.0252101	0.0336134	0	0.0241935	0.016	0.0254237	0.0162602	0.00793651	0.00819672	0.00763359	0.024	0.0172414	0.00763359	0.0265487	0.0245902	0.0234375	0.00869565	0.0162602	0.0172414	0.018018	0.015625	0.00769231	0.0169492	0.0166667	0.0234375	0.026087	0.0338983	0.0252101	0.0166667	0.024	0.00826446	0.0168067	0.00884956	0.025	0.00826446	0.008	0.017094
		16.5	0.0166667	0.016	0.0243902	0.0152672	0	0.0241935	0.00813008	0.0325203	0.0173913	0.016129	0.0252101	0.0336134	0	0.0241935	0.016	0.0254237	0.0162602	0.00793651	0.00819672	0.00763359	0.024	0.0172414	0.00763359	0.0265487	0.0245902	0.0234375	0.00869565	0.0162602	0.0172414	0.018018	0.015625	0.00769231	0.0169492	0.0166667	0.0234375	0.026087	0.0338983	0.0252101	0.0166667	0.024	0.00826446	0.0168067	0.00884956	0.025	0.00826446	0.008	0.017094
		16.7	0.0166667	0.016	0.0243902	0.0152672	0	0.0241935	0.00813008	0.0325203	0.0173913	0.016129	0.0252101	0.0336134	0	0.0241935	0.016	0.0254237	0.0162602	0.00793651	0.00819672	0.00763359	0.024	0.0172414	0.00763359	0.0265487	0.0245902	0.0234375	0.00869565	0.0162602	0.0172414	0.018018	0.015625	0.00769231	0.0169492	0.0166667	0.0234375	0.026087	0.0338983	0.0252101	0.0166667	0.024	0.00826446	0.0168067	0.00884956	0.025	0.00826446	0.008	0.017094
		16.9	0.0166667	0.016	0.0243902	0.0152672	0	0.0241935	0.00813008	0.0325203	0.0173913	0.016129	0.0252101	0.0336134	0	0.0241935	0.016	0.0254237	0.0162602	0.00793651	0.00819672	0.00763359	0.024	0.0172414	0.00763359	0.0265487	0.0245902	0.0234375	0.00869565	0.0162602	0.0172414	0.018018	0.015625	0.00769231	0.0169492	0.0166667	0.0234375	0.026087	0.0338983	0.0252101	0.0166667	0.024	0.00826446	0.0168067	0.00884956	0.025	0.00826446	0.008	0.017094
		17.1	0.0166667	0.008	0.0243902	0.00763359	0	0.0241935	0	0.0325203	0.00869565	0.016129	0.0252101	0.0336134	0	0.0241935	0.016	0.0254237	0.0162602	0.00793651	0.00819672	0.00763359	0.016	0.0172414	0.00763359	0.0176991	0.0163934	0.015625	0	0.0162602	0.00862069	0.018018	0.015625	0.00769231	0.00847458	0.00833333	0.0234375	0.026087	0.0254237	0.0252101	0.00833333	0.024	0.00826446	0.0168067	0.00884956	0.025	0.00826446	0.008	0.00854701
		450	0	0	0	0	0	0	0	0	0	0	0	0	0	0	0	0	0	0	0	0	0	0	0	0	0	0	0	0	0	0	0	0	0	0	0	0	0	0	0	0	0	0	0	0	0	0	0
	RNN-AD	-450	1	1	1	1	1	1	1	1	1	1	1	1	1	1	1	1	1	1	1	1	1	1	1	1	1	1	1	1	1	1	1	1	1	1	1	1	1	1	1	1	1	1	1	1	1	1	1
		-2.9	0.891667	0.904	0.918699	0.877863	0.905512	0.919355	0.886179	0.886179	0.930435	0.887097	0.882353	0.89916	0.904	0.903226	0.904	0.90678	0.910569	0.904762	0.885246	0.908397	0.888	0.931034	0.900763	0.858407	0.877049	0.898438	0.895652	0.910569	0.905172	0.900901	0.875	0.869231	0.898305	0.891667	0.90625	0.895652	0.90678	0.89916	0.916667	0.896	0.892562	0.89916	0.884956	0.9	0.892562	0.872	0.880342
		-2.7	0.875	0.888	0.910569	0.854962	0.88189	0.91129	0.869919	0.878049	0.904348	0.879032	0.882353	0.865546	0.88	0.895161	0.888	0.881356	0.886179	0.896825	0.868852	0.89313	0.872	0.905172	0.885496	0.858407	0.868852	0.882812	0.869565	0.894309	0.905172	0.864865	0.875	0.853846	0.889831	0.883333	0.90625	0.878261	0.90678	0.890756	0.908333	0.88	0.876033	0.890756	0.867257	0.883333	0.884298	0.864	0.871795
		-2.5	0.858333	0.872	0.886179	0.854962	0.858268	0.903226	0.853659	0.861789	0.904348	0.862903	0.857143	0.857143	0.872	0.887097	0.88	0.872881	0.878049	0.896825	0.852459	0.877863	0.84	0.896552	0.877863	0.849558	0.844262	0.867188	0.852174	0.878049	0.905172	0.855856	0.851562	0.846154	0.872881	0.866667	0.890625	0.869565	0.889831	0.882353	0.891667	0.864	0.876033	0.87395	0.849558	0.866667	0.876033	0.848	0.854701
		-2.3	0.841667	0.856	0.861789	0.854962	0.826772	0.887097	0.845528	0.853659	0.878261	0.846774	0.831933	0.848739	0.864	0.862903	0.856	0.855932	0.853659	0.888889	0.844262	0.854962	0.816	0.87069	0.854962	0.814159	0.827869	0.859375	0.834783	0.853659	0.887931	0.837838	0.835938	0.823077	0.847458	0.841667	0.867188	0.834783	0.881356	0.865546	0.883333	0.84	0.85124	0.848739	0.849558	0.85	0.85124	0.824	0.82906
		-2.1	0.816667	0.848	0.845528	0.847328	0.80315	0.862903	0.837398	0.845528	0.869565	0.83871	0.815126	0.831933	0.84	0.83871	0.84	0.830508	0.853659	0.873016	0.827869	0.847328	0.808	0.862069	0.832061	0.80531	0.827869	0.84375	0.826087	0.821138	0.87069	0.828829	0.8125	0.807692	0.830508	0.825	0.84375	0.834783	0.864407	0.848739	0.866667	0.824	0.834711	0.823529	0.831858	0.833333	0.842975	0.8	0.820513
		-1.9	0.8	0.8	0.821138	0.832061	0.795276	0.846774	0.821138	0.813008	0.834783	0.830645	0.806723	0.823529	0.84	0.822581	0.808	0.813559	0.829268	0.849206	0.811475	0.832061	0.8	0.844828	0.824427	0.778761	0.803279	0.828125	0.817391	0.804878	0.853448	0.810811	0.789062	0.784615	0.822034	0.808333	0.828125	0.808696	0.847458	0.823529	0.841667	0.808	0.818182	0.823529	0.823009	0.833333	0.818182	0.784	0.803419
		-1.7	0.791667	0.784	0.821138	0.824427	0.787402	0.822581	0.796748	0.813008	0.834783	0.830645	0.806723	0.823529	0.824	0.814516	0.8	0.813559	0.821138	0.84127	0.803279	0.816794	0.792	0.827586	0.824427	0.778761	0.803279	0.820312	0.808696	0.796748	0.844828	0.801802	0.773438	0.776923	0.813559	0.791667	0.8125	0.808696	0.838983	0.806723	0.833333	0.784	0.801653	0.815126	0.823009	0.825	0.809917	0.784	0.794872
		-1.5	0.783333	0.76	0.796748	0.80916	0.771654	0.798387	0.780488	0.796748	0.826087	0.814516	0.789916	0.806723	0.8	0.790323	0.768	0.779661	0.804878	0.81746	0.786885	0.793893	0.768	0.793103	0.80916	0.761062	0.786885	0.796875	0.791304	0.788618	0.818966	0.801802	0.765625	0.753846	0.805085	0.766667	0.804688	0.782609	0.813559	0.798319	0.808333	0.76	0.768595	0.806723	0.80531	0.808333	0.793388	0.768	0.786325
		-1.3	0.741667	0.752	0.764228	0.770992	0.740157	0.758065	0.747967	0.747967	0.8	0.798387	0.756303	0.781513	0.776	0.774194	0.76	0.771186	0.772358	0.785714	0.762295	0.755725	0.728	0.767241	0.78626	0.716814	0.762295	0.773438	0.765217	0.764228	0.801724	0.774775	0.742188	0.723077	0.779661	0.741667	0.765625	0.765217	0.788136	0.781513	0.783333	0.72	0.752066	0.789916	0.787611	0.766667	0.768595	0.728	0.760684
		-1.1	0.708333	0.712	0.715447	0.694656	0.692913	0.717742	0.699187	0.691057	0.756522	0.733871	0.705882	0.756303	0.728	0.725806	0.728	0.70339	0.715447	0.753968	0.729508	0.709924	0.688	0.706897	0.732824	0.654867	0.713115	0.734375	0.730435	0.723577	0.75	0.72973	0.703125	0.669231	0.711864	0.683333	0.71875	0.713043	0.737288	0.722689	0.733333	0.68	0.702479	0.756303	0.734513	0.725	0.727273	0.688	0.709402
		-0.9	0.683333	0.696	0.682927	0.679389	0.685039	0.693548	0.666667	0.666667	0.713043	0.709677	0.689076	0.722689	0.704	0.701613	0.712	0.661017	0.691057	0.722222	0.704918	0.671756	0.68	0.672414	0.709924	0.610619	0.680328	0.71875	0.695652	0.674797	0.724138	0.702703	0.679688	0.653846	0.686441	0.641667	0.6875	0.686957	0.720339	0.714286	0.716667	0.672	0.669421	0.722689	0.707965	0.7	0.694215	0.672	0.692308
		-0.7	0.641667	0.648	0.650407	0.633588	0.629921	0.645161	0.601626	0.642276	0.652174	0.669355	0.638655	0.655462	0.648	0.653226	0.664	0.635593	0.650407	0.666667	0.663934	0.625954	0.624	0.62931	0.679389	0.566372	0.639344	0.671875	0.652174	0.642276	0.655172	0.666667	0.617188	0.607692	0.635593	0.575	0.65625	0.643478	0.669492	0.680672	0.65	0.648	0.628099	0.663866	0.654867	0.641667	0.644628	0.632	0.666667
		-0.5	0.633333	0.608	0.626016	0.618321	0.590551	0.629032	0.569106	0.609756	0.643478	0.637097	0.613445	0.647059	0.624	0.620968	0.632	0.627119	0.626016	0.626984	0.639344	0.603053	0.592	0.594828	0.641221	0.548673	0.598361	0.65625	0.617391	0.626016	0.62931	0.621622	0.59375	0.576923	0.59322	0.566667	0.632812	0.608696	0.635593	0.663866	0.633333	0.624	0.603306	0.647059	0.628319	0.608333	0.595041	0.608	0.641026
		-0.3	0.608333	0.592	0.585366	0.587786	0.582677	0.58871	0.560976	0.585366	0.626087	0.620968	0.588235	0.638655	0.6	0.596774	0.6	0.601695	0.601626	0.611111	0.631148	0.564885	0.584	0.577586	0.610687	0.513274	0.557377	0.625	0.591304	0.609756	0.603448	0.594595	0.5625	0.553846	0.576271	0.533333	0.601562	0.573913	0.618644	0.621849	0.625	0.592	0.570248	0.605042	0.610619	0.583333	0.578512	0.592	0.615385
		-0.1	0.566667	0.544	0.544715	0.557252	0.527559	0.532258	0.520325	0.544715	0.582609	0.556452	0.546218	0.588235	0.568	0.548387	0.552	0.567797	0.536585	0.563492	0.57377	0.519084	0.568	0.525862	0.549618	0.469027	0.483607	0.585938	0.530435	0.552846	0.551724	0.540541	0.515625	0.507692	0.533898	0.508333	0.5625	0.556522	0.567797	0.579832	0.583333	0.552	0.520661	0.546218	0.575221	0.55	0.53719	0.544	0.598291
		0.1	0.55	0.528	0.536585	0.549618	0.519685	0.508065	0.512195	0.536585	0.573913	0.548387	0.529412	0.579832	0.56	0.540323	0.536	0.559322	0.528455	0.563492	0.54918	0.503817	0.56	0.525862	0.541985	0.469027	0.483607	0.5625	0.504348	0.536585	0.543103	0.531532	0.5	0.492308	0.525424	0.5	0.546875	0.53913	0.559322	0.571429	0.575	0.536	0.512397	0.537815	0.566372	0.541667	0.520661	0.536	0.57265
		0.3	0.525	0.504	0.512195	0.526718	0.488189	0.483871	0.495935	0.512195	0.53913	0.516129	0.504202	0.546218	0.536	0.524194	0.512	0.533898	0.495935	0.539683	0.52459	0.48855	0.536	0.491379	0.519084	0.433628	0.442623	0.546875	0.478261	0.520325	0.517241	0.504505	0.46875	0.492308	0.5	0.483333	0.523438	0.504348	0.525424	0.529412	0.541667	0.496	0.487603	0.495798	0.539823	0.516667	0.487603	0.512	0.547009
		0.5	0.5	0.456	0.479675	0.496183	0.464567	0.459677	0.471545	0.471545	0.495652	0.475806	0.470588	0.521008	0.512	0.5	0.472	0.508475	0.479675	0.507937	0.5	0.450382	0.488	0.456897	0.473282	0.39823	0.401639	0.515625	0.452174	0.487805	0.482759	0.468468	0.421875	0.446154	0.457627	0.45	0.5	0.46087	0.508475	0.504202	0.5	0.464	0.46281	0.478992	0.513274	0.475	0.471074	0.456	0.512821
		0.7	0.491667	0.456	0.471545	0.496183	0.448819	0.443548	0.463415	0.463415	0.478261	0.459677	0.453782	0.512605	0.504	0.491935	0.464	0.491525	0.463415	0.5	0.491803	0.442748	0.48	0.456897	0.465649	0.389381	0.393443	0.5	0.443478	0.479675	0.474138	0.468468	0.40625	0.438462	0.449153	0.441667	0.492188	0.443478	0.5	0.495798	0.483333	0.448	0.46281	0.470588	0.495575	0.466667	0.46281	0.448	0.512821
		0.9	0.458333	0.416	0.455285	0.458015	0.425197	0.427419	0.439024	0.430894	0.452174	0.427419	0.436975	0.495798	0.488	0.475806	0.424	0.474576	0.422764	0.47619	0.434426	0.419847	0.456	0.431034	0.450382	0.389381	0.377049	0.46875	0.4	0.455285	0.431034	0.45045	0.398438	0.392308	0.432203	0.416667	0.460938	0.417391	0.457627	0.478992	0.458333	0.432	0.438017	0.436975	0.451327	0.416667	0.438017	0.416	0.478632
		1.1	0.458333	0.368	0.439024	0.435115	0.401575	0.403226	0.422764	0.406504	0.417391	0.41129	0.403361	0.470588	0.464	0.451613	0.408	0.432203	0.398374	0.452381	0.409836	0.396947	0.424	0.413793	0.435115	0.353982	0.352459	0.453125	0.382609	0.422764	0.413793	0.423423	0.382812	0.369231	0.415254	0.4	0.429688	0.417391	0.40678	0.445378	0.441667	0.392	0.404959	0.411765	0.415929	0.383333	0.396694	0.384	0.42735
		1.3	0.425	0.344	0.422764	0.396947	0.377953	0.387097	0.398374	0.390244	0.4	0.387097	0.378151	0.470588	0.44	0.419355	0.384	0.398305	0.373984	0.420635	0.385246	0.381679	0.392	0.37931	0.40458	0.327434	0.344262	0.429688	0.347826	0.398374	0.396552	0.405405	0.359375	0.346154	0.389831	0.366667	0.414062	0.391304	0.381356	0.420168	0.4	0.36	0.38843	0.394958	0.380531	0.358333	0.38843	0.36	0.401709
		1.5	0.4	0.32	0.406504	0.374046	0.354331	0.362903	0.365854	0.357724	0.382609	0.362903	0.361345	0.428571	0.408	0.403226	0.36	0.364407	0.357724	0.388889	0.352459	0.351145	0.376	0.344828	0.374046	0.309735	0.336066	0.40625	0.321739	0.365854	0.362069	0.387387	0.34375	0.323077	0.355932	0.35	0.382812	0.373913	0.364407	0.403361	0.366667	0.336	0.363636	0.361345	0.353982	0.333333	0.355372	0.344	0.384615
		1.7	0.35	0.28	0.373984	0.335878	0.314961	0.33871	0.341463	0.333333	0.356522	0.330645	0.344538	0.386555	0.376	0.370968	0.328	0.330508	0.341463	0.349206	0.311475	0.320611	0.352	0.327586	0.343511	0.274336	0.303279	0.375	0.286957	0.333333	0.318966	0.342342	0.304688	0.284615	0.347458	0.316667	0.367188	0.356522	0.330508	0.378151	0.325	0.304	0.338843	0.310924	0.327434	0.325	0.31405	0.328	0.358974
		1.9	0.333333	0.272	0.365854	0.328244	0.299213	0.330645	0.333333	0.317073	0.33913	0.314516	0.327731	0.369748	0.368	0.362903	0.32	0.313559	0.325203	0.333333	0.311475	0.320611	0.344	0.310345	0.328244	0.265487	0.295082	0.367188	0.286957	0.317073	0.301724	0.342342	0.296875	0.269231	0.338983	0.308333	0.351562	0.347826	0.313559	0.369748	0.308333	0.288	0.338843	0.302521	0.318584	0.325	0.305785	0.32	0.350427
		2.1	0.325	0.264	0.349593	0.312977	0.283465	0.322581	0.325203	0.300813	0.321739	0.306452	0.310924	0.361345	0.352	0.354839	0.32	0.313559	0.308943	0.31746	0.295082	0.312977	0.336	0.293103	0.320611	0.256637	0.278689	0.351562	0.269565	0.300813	0.293103	0.324324	0.289062	0.261538	0.322034	0.3	0.34375	0.330435	0.305085	0.352941	0.308333	0.272	0.330579	0.285714	0.300885	0.325	0.305785	0.312	0.350427
		2.3	0.316667	0.264	0.349593	0.305344	0.275591	0.306452	0.317073	0.284553	0.313043	0.298387	0.302521	0.344538	0.344	0.346774	0.32	0.29661	0.308943	0.309524	0.286885	0.305344	0.328	0.293103	0.312977	0.247788	0.270492	0.34375	0.269565	0.300813	0.293103	0.306306	0.273438	0.253846	0.313559	0.283333	0.328125	0.330435	0.305085	0.352941	0.308333	0.264	0.322314	0.277311	0.292035	0.308333	0.289256	0.304	0.34188
		2.5	0.308333	0.256	0.325203	0.29771	0.251969	0.282258	0.292683	0.268293	0.295652	0.274194	0.277311	0.327731	0.32	0.322581	0.304	0.29661	0.284553	0.293651	0.262295	0.282443	0.304	0.267241	0.29771	0.230088	0.254098	0.335938	0.252174	0.276423	0.258621	0.297297	0.25	0.246154	0.29661	0.266667	0.304688	0.321739	0.29661	0.344538	0.291667	0.24	0.305785	0.260504	0.274336	0.3	0.280992	0.288	0.307692
		2.7	0.291667	0.248	0.317073	0.290076	0.251969	0.274194	0.268293	0.252033	0.278261	0.266129	0.260504	0.310924	0.296	0.306452	0.296	0.279661	0.276423	0.277778	0.254098	0.259542	0.288	0.25	0.274809	0.221239	0.229508	0.304688	0.234783	0.260163	0.25	0.297297	0.242188	0.230769	0.271186	0.266667	0.289062	0.304348	0.29661	0.327731	0.283333	0.224	0.280992	0.243697	0.274336	0.3	0.272727	0.272	0.307692
		2.9	0.275	0.24	0.300813	0.267176	0.23622	0.274194	0.260163	0.235772	0.269565	0.258065	0.252101	0.302521	0.28	0.290323	0.28	0.262712	0.276423	0.277778	0.229508	0.244275	0.28	0.241379	0.251908	0.19469	0.213115	0.28125	0.226087	0.243902	0.241379	0.279279	0.226562	0.215385	0.262712	0.25	0.273438	0.286957	0.279661	0.319328	0.266667	0.216	0.264463	0.218487	0.256637	0.291667	0.256198	0.256	0.307692
		3.1	0.275	0.24	0.300813	0.267176	0.23622	0.274194	0.260163	0.235772	0.269565	0.258065	0.252101	0.302521	0.28	0.290323	0.28	0.262712	0.276423	0.277778	0.229508	0.244275	0.28	0.241379	0.251908	0.19469	0.213115	0.28125	0.226087	0.243902	0.241379	0.279279	0.226562	0.215385	0.262712	0.25	0.273438	0.286957	0.279661	0.319328	0.266667	0.216	0.264463	0.218487	0.256637	0.291667	0.256198	0.256	0.307692
		3.3	0.258333	0.224	0.284553	0.259542	0.212598	0.258065	0.243902	0.235772	0.26087	0.241935	0.226891	0.285714	0.264	0.274194	0.256	0.254237	0.260163	0.253968	0.221311	0.221374	0.272	0.215517	0.229008	0.19469	0.188525	0.265625	0.208696	0.227642	0.232759	0.261261	0.210938	0.207692	0.237288	0.233333	0.257812	0.269565	0.262712	0.294118	0.233333	0.2	0.247934	0.201681	0.230088	0.283333	0.247934	0.232	0.299145
		3.5	0.258333	0.224	0.284553	0.259542	0.212598	0.258065	0.243902	0.235772	0.26087	0.241935	0.226891	0.285714	0.264	0.274194	0.256	0.254237	0.260163	0.253968	0.221311	0.221374	0.272	0.215517	0.229008	0.19469	0.188525	0.265625	0.208696	0.227642	0.232759	0.261261	0.210938	0.207692	0.237288	0.233333	0.257812	0.269565	0.262712	0.294118	0.233333	0.2	0.247934	0.201681	0.230088	0.283333	0.247934	0.232	0.299145
		3.7	0.241667	0.208	0.284553	0.259542	0.19685	0.241935	0.235772	0.219512	0.26087	0.225806	0.218487	0.277311	0.248	0.266129	0.248	0.237288	0.243902	0.238095	0.213115	0.21374	0.256	0.215517	0.221374	0.185841	0.180328	0.257812	0.2	0.211382	0.224138	0.252252	0.203125	0.207692	0.228814	0.216667	0.242188	0.252174	0.254237	0.277311	0.225	0.192	0.231405	0.193277	0.221239	0.275	0.239669	0.216	0.282051
		3.9	0.241667	0.208	0.276423	0.251908	0.19685	0.233871	0.235772	0.219512	0.252174	0.225806	0.218487	0.277311	0.248	0.266129	0.24	0.237288	0.243902	0.230159	0.213115	0.21374	0.256	0.206897	0.21374	0.185841	0.180328	0.257812	0.2	0.203252	0.215517	0.243243	0.195312	0.207692	0.220339	0.216667	0.234375	0.243478	0.254237	0.268908	0.216667	0.192	0.22314	0.193277	0.221239	0.266667	0.231405	0.216	0.282051
		4.1	0.241667	0.2	0.276423	0.236641	0.19685	0.233871	0.235772	0.211382	0.243478	0.217742	0.210084	0.277311	0.24	0.266129	0.232	0.228814	0.235772	0.230159	0.196721	0.21374	0.248	0.198276	0.206107	0.176991	0.180328	0.25	0.191304	0.195122	0.206897	0.234234	0.1875	0.207692	0.220339	0.208333	0.226562	0.226087	0.245763	0.260504	0.208333	0.184	0.214876	0.184874	0.212389	0.258333	0.22314	0.208	0.273504
		4.3	0.233333	0.184	0.268293	0.229008	0.181102	0.225806	0.235772	0.211382	0.234783	0.209677	0.201681	0.268908	0.224	0.25	0.232	0.220339	0.235772	0.222222	0.188525	0.206107	0.232	0.189655	0.206107	0.168142	0.172131	0.234375	0.191304	0.195122	0.189655	0.216216	0.179688	0.2	0.211864	0.191667	0.21875	0.208696	0.245763	0.260504	0.2	0.184	0.206612	0.176471	0.20354	0.258333	0.214876	0.208	0.264957
		4.5	0.225	0.184	0.260163	0.221374	0.181102	0.217742	0.235772	0.203252	0.226087	0.209677	0.201681	0.268908	0.216	0.241935	0.224	0.211864	0.227642	0.214286	0.188525	0.198473	0.224	0.189655	0.206107	0.168142	0.163934	0.226562	0.182609	0.186992	0.181034	0.216216	0.179688	0.192308	0.20339	0.191667	0.210938	0.208696	0.237288	0.252101	0.2	0.176	0.198347	0.168067	0.19469	0.25	0.206612	0.208	0.264957
		4.7	0.208333	0.176	0.243902	0.198473	0.15748	0.209677	0.219512	0.186992	0.217391	0.201613	0.176471	0.243697	0.2	0.217742	0.2	0.194915	0.203252	0.206349	0.172131	0.19084	0.208	0.163793	0.19084	0.159292	0.155738	0.210938	0.165217	0.170732	0.163793	0.198198	0.171875	0.176923	0.177966	0.166667	0.210938	0.182609	0.220339	0.226891	0.183333	0.168	0.181818	0.151261	0.168142	0.225	0.181818	0.184	0.239316
		4.9	0.2	0.168	0.235772	0.19084	0.149606	0.201613	0.211382	0.186992	0.208696	0.201613	0.168067	0.235294	0.192	0.209677	0.192	0.186441	0.203252	0.198413	0.163934	0.183206	0.2	0.163793	0.183206	0.159292	0.147541	0.203125	0.165217	0.170732	0.155172	0.198198	0.164062	0.169231	0.169492	0.158333	0.203125	0.182609	0.211864	0.218487	0.175	0.168	0.181818	0.142857	0.168142	0.216667	0.173554	0.176	0.230769
		5.1	0.2	0.168	0.235772	0.19084	0.149606	0.193548	0.211382	0.178862	0.2	0.201613	0.168067	0.235294	0.192	0.209677	0.192	0.186441	0.203252	0.198413	0.163934	0.183206	0.2	0.163793	0.183206	0.159292	0.147541	0.203125	0.165217	0.170732	0.155172	0.198198	0.164062	0.169231	0.161017	0.158333	0.203125	0.182609	0.211864	0.218487	0.175	0.16	0.181818	0.142857	0.159292	0.216667	0.165289	0.176	0.230769
		5.3	0.191667	0.16	0.235772	0.183206	0.141732	0.185484	0.211382	0.170732	0.2	0.193548	0.159664	0.226891	0.184	0.201613	0.192	0.186441	0.195122	0.190476	0.163934	0.175573	0.2	0.155172	0.175573	0.150442	0.139344	0.195312	0.165217	0.170732	0.146552	0.189189	0.15625	0.161538	0.161017	0.158333	0.195312	0.182609	0.20339	0.210084	0.175	0.152	0.173554	0.134454	0.150442	0.208333	0.165289	0.176	0.222222
		5.5	0.183333	0.16	0.219512	0.175573	0.141732	0.177419	0.195122	0.170732	0.2	0.185484	0.159664	0.210084	0.176	0.201613	0.184	0.186441	0.186992	0.18254	0.163934	0.167939	0.2	0.146552	0.167939	0.150442	0.139344	0.1875	0.165217	0.170732	0.146552	0.18018	0.148438	0.161538	0.152542	0.158333	0.179688	0.182609	0.20339	0.210084	0.158333	0.152	0.165289	0.134454	0.141593	0.2	0.157025	0.168	0.213675
		5.7	0.183333	0.16	0.219512	0.175573	0.141732	0.177419	0.195122	0.170732	0.2	0.185484	0.159664	0.210084	0.176	0.201613	0.184	0.186441	0.186992	0.18254	0.163934	0.167939	0.2	0.146552	0.167939	0.150442	0.139344	0.1875	0.165217	0.170732	0.146552	0.18018	0.148438	0.161538	0.152542	0.158333	0.179688	0.182609	0.20339	0.210084	0.158333	0.152	0.165289	0.134454	0.141593	0.2	0.157025	0.168	0.213675
		5.9	0.175	0.152	0.195122	0.152672	0.11811	0.153226	0.170732	0.162602	0.173913	0.16129	0.134454	0.193277	0.152	0.177419	0.16	0.161017	0.162602	0.174603	0.139344	0.152672	0.184	0.137931	0.152672	0.132743	0.139344	0.171875	0.13913	0.162602	0.12931	0.162162	0.132812	0.153846	0.135593	0.15	0.15625	0.156522	0.177966	0.193277	0.141667	0.136	0.140496	0.117647	0.132743	0.175	0.14876	0.16	0.188034
		6.1	0.175	0.152	0.186992	0.152672	0.11811	0.153226	0.162602	0.162602	0.173913	0.153226	0.134454	0.184874	0.144	0.169355	0.16	0.152542	0.162602	0.166667	0.139344	0.152672	0.176	0.12931	0.152672	0.132743	0.139344	0.171875	0.130435	0.154472	0.12931	0.162162	0.125	0.146154	0.135593	0.15	0.15625	0.156522	0.177966	0.193277	0.141667	0.136	0.140496	0.117647	0.132743	0.175	0.14876	0.152	0.179487
		6.3	0.166667	0.144	0.178862	0.145038	0.110236	0.145161	0.154472	0.162602	0.165217	0.145161	0.12605	0.176471	0.136	0.16129	0.152	0.144068	0.154472	0.166667	0.131148	0.145038	0.176	0.12069	0.152672	0.132743	0.139344	0.164062	0.121739	0.146341	0.12931	0.153153	0.117188	0.146154	0.135593	0.141667	0.148438	0.147826	0.169492	0.184874	0.141667	0.136	0.132231	0.109244	0.132743	0.166667	0.14876	0.144	0.17094
		6.5	0.166667	0.144	0.170732	0.145038	0.110236	0.145161	0.146341	0.162602	0.165217	0.137097	0.12605	0.176471	0.136	0.16129	0.144	0.144068	0.154472	0.166667	0.131148	0.137405	0.168	0.12069	0.145038	0.132743	0.139344	0.164062	0.121739	0.138211	0.12931	0.153153	0.117188	0.146154	0.135593	0.141667	0.148438	0.147826	0.169492	0.184874	0.133333	0.136	0.132231	0.10084	0.132743	0.166667	0.14876	0.136	0.17094
		6.7	0.166667	0.144	0.170732	0.145038	0.110236	0.145161	0.146341	0.162602	0.165217	0.137097	0.12605	0.176471	0.136	0.16129	0.144	0.144068	0.154472	0.166667	0.131148	0.137405	0.168	0.12069	0.145038	0.132743	0.139344	0.164062	0.121739	0.138211	0.12931	0.153153	0.117188	0.146154	0.135593	0.141667	0.148438	0.147826	0.169492	0.184874	0.133333	0.136	0.132231	0.10084	0.132743	0.166667	0.14876	0.136	0.17094
		6.9	0.15	0.136	0.146341	0.137405	0.0944882	0.137097	0.121951	0.138211	0.147826	0.129032	0.117647	0.168067	0.12	0.145161	0.136	0.127119	0.146341	0.142857	0.122951	0.122137	0.144	0.112069	0.129771	0.115044	0.122951	0.148438	0.104348	0.121951	0.12069	0.135135	0.101562	0.130769	0.135593	0.125	0.132812	0.130435	0.152542	0.159664	0.125	0.136	0.123967	0.092437	0.123894	0.158333	0.132231	0.112	0.162393
		7.1	0.133333	0.12	0.130081	0.122137	0.0866142	0.129032	0.105691	0.113821	0.121739	0.112903	0.109244	0.142857	0.12	0.137097	0.136	0.118644	0.130081	0.119048	0.114754	0.114504	0.12	0.0948276	0.114504	0.0973451	0.106557	0.148438	0.0869565	0.113821	0.12069	0.117117	0.101562	0.123077	0.110169	0.108333	0.117188	0.113043	0.135593	0.151261	0.108333	0.112	0.107438	0.0840336	0.106195	0.133333	0.115702	0.104	0.153846
		7.3	0.133333	0.12	0.130081	0.122137	0.0866142	0.129032	0.105691	0.113821	0.121739	0.112903	0.109244	0.142857	0.12	0.137097	0.136	0.118644	0.130081	0.119048	0.114754	0.114504	0.12	0.0948276	0.114504	0.0973451	0.106557	0.148438	0.0869565	0.113821	0.12069	0.117117	0.101562	0.123077	0.110169	0.108333	0.117188	0.113043	0.135593	0.151261	0.108333	0.112	0.107438	0.0840336	0.106195	0.133333	0.115702	0.104	0.153846
		7.5	0.133333	0.12	0.130081	0.122137	0.0866142	0.129032	0.105691	0.113821	0.121739	0.112903	0.109244	0.142857	0.12	0.137097	0.136	0.118644	0.130081	0.119048	0.114754	0.114504	0.12	0.0948276	0.114504	0.0973451	0.106557	0.148438	0.0869565	0.113821	0.12069	0.117117	0.101562	0.123077	0.110169	0.108333	0.117188	0.113043	0.135593	0.151261	0.108333	0.112	0.107438	0.0840336	0.106195	0.133333	0.115702	0.104	0.153846
		7.7	0.133333	0.12	0.130081	0.122137	0.0866142	0.129032	0.105691	0.113821	0.121739	0.112903	0.109244	0.142857	0.12	0.137097	0.136	0.118644	0.130081	0.119048	0.114754	0.114504	0.12	0.0948276	0.114504	0.0973451	0.106557	0.148438	0.0869565	0.113821	0.12069	0.117117	0.101562	0.123077	0.110169	0.108333	0.117188	0.113043	0.135593	0.151261	0.108333	0.112	0.107438	0.0840336	0.106195	0.133333	0.115702	0.104	0.153846
		7.9	0.133333	0.12	0.130081	0.122137	0.0866142	0.129032	0.105691	0.113821	0.121739	0.112903	0.109244	0.142857	0.12	0.137097	0.136	0.118644	0.130081	0.119048	0.114754	0.114504	0.12	0.0948276	0.114504	0.0973451	0.106557	0.148438	0.0869565	0.113821	0.12069	0.117117	0.101562	0.123077	0.110169	0.108333	0.117188	0.113043	0.135593	0.151261	0.108333	0.112	0.107438	0.0840336	0.106195	0.133333	0.115702	0.104	0.153846
		8.1	0.133333	0.12	0.130081	0.122137	0.0866142	0.129032	0.105691	0.113821	0.121739	0.112903	0.109244	0.142857	0.12	0.137097	0.136	0.118644	0.130081	0.119048	0.114754	0.114504	0.12	0.0948276	0.114504	0.0973451	0.106557	0.148438	0.0869565	0.113821	0.12069	0.117117	0.101562	0.123077	0.110169	0.108333	0.117188	0.113043	0.135593	0.151261	0.108333	0.112	0.107438	0.0840336	0.106195	0.133333	0.115702	0.104	0.153846
		8.3	0.125	0.12	0.121951	0.122137	0.0866142	0.120968	0.105691	0.105691	0.121739	0.112903	0.10084	0.134454	0.12	0.129032	0.128	0.110169	0.130081	0.119048	0.114754	0.114504	0.12	0.0948276	0.114504	0.0973451	0.0983607	0.140625	0.0869565	0.113821	0.112069	0.108108	0.101562	0.115385	0.110169	0.108333	0.117188	0.104348	0.127119	0.142857	0.108333	0.112	0.107438	0.0840336	0.0973451	0.133333	0.115702	0.104	0.145299
		8.5	0.125	0.12	0.121951	0.122137	0.0866142	0.120968	0.105691	0.105691	0.121739	0.112903	0.10084	0.134454	0.12	0.129032	0.128	0.110169	0.130081	0.119048	0.114754	0.114504	0.12	0.0948276	0.114504	0.0973451	0.0983607	0.140625	0.0869565	0.113821	0.112069	0.108108	0.101562	0.115385	0.110169	0.108333	0.117188	0.104348	0.127119	0.142857	0.108333	0.112	0.107438	0.0840336	0.0973451	0.133333	0.115702	0.104	0.145299
		8.7	0.125	0.12	0.121951	0.122137	0.0866142	0.120968	0.105691	0.105691	0.121739	0.112903	0.10084	0.134454	0.12	0.129032	0.128	0.110169	0.130081	0.119048	0.114754	0.114504	0.12	0.0948276	0.114504	0.0973451	0.0983607	0.140625	0.0869565	0.113821	0.112069	0.108108	0.101562	0.115385	0.110169	0.108333	0.117188	0.104348	0.127119	0.142857	0.108333	0.112	0.107438	0.0840336	0.0973451	0.133333	0.115702	0.104	0.145299
		8.9	0.116667	0.104	0.113821	0.114504	0.0787402	0.112903	0.105691	0.097561	0.113043	0.104839	0.10084	0.12605	0.112	0.129032	0.12	0.101695	0.121951	0.103175	0.114754	0.10687	0.112	0.0862069	0.10687	0.0884956	0.0901639	0.132812	0.0782609	0.105691	0.103448	0.0990991	0.101562	0.115385	0.101695	0.1	0.117188	0.0956522	0.110169	0.134454	0.1	0.104	0.0991736	0.0840336	0.0884956	0.125	0.0991736	0.088	0.128205
		9.1	0.116667	0.104	0.113821	0.114504	0.0787402	0.112903	0.105691	0.097561	0.113043	0.104839	0.10084	0.12605	0.112	0.129032	0.12	0.101695	0.121951	0.103175	0.114754	0.10687	0.112	0.0862069	0.10687	0.0884956	0.0901639	0.132812	0.0782609	0.105691	0.103448	0.0990991	0.101562	0.115385	0.101695	0.1	0.117188	0.0956522	0.110169	0.134454	0.1	0.104	0.0991736	0.0840336	0.0884956	0.125	0.0991736	0.088	0.128205
		9.3	0.116667	0.104	0.113821	0.114504	0.0787402	0.112903	0.105691	0.097561	0.113043	0.104839	0.10084	0.12605	0.112	0.129032	0.12	0.101695	0.121951	0.103175	0.114754	0.10687	0.112	0.0862069	0.10687	0.0884956	0.0901639	0.132812	0.0782609	0.105691	0.103448	0.0990991	0.101562	0.115385	0.101695	0.1	0.117188	0.0956522	0.110169	0.134454	0.1	0.104	0.0991736	0.0840336	0.0884956	0.125	0.0991736	0.088	0.128205
		9.5	0.1	0.088	0.097561	0.0916031	0.0629921	0.0967742	0.0813008	0.0813008	0.0956522	0.0887097	0.0840336	0.10084	0.096	0.104839	0.12	0.0762712	0.105691	0.0793651	0.0901639	0.0916031	0.104	0.0775862	0.0992366	0.079646	0.0819672	0.109375	0.0695652	0.0813008	0.0862069	0.0720721	0.078125	0.0923077	0.0932203	0.075	0.09375	0.0695652	0.0847458	0.109244	0.0833333	0.096	0.0743802	0.0588235	0.079646	0.1	0.0826446	0.064	0.102564
		9.7	0.1	0.088	0.097561	0.0916031	0.0629921	0.0967742	0.0813008	0.0813008	0.0956522	0.0887097	0.0840336	0.10084	0.096	0.104839	0.12	0.0762712	0.105691	0.0793651	0.0901639	0.0916031	0.104	0.0775862	0.0992366	0.079646	0.0819672	0.109375	0.0695652	0.0813008	0.0862069	0.0720721	0.078125	0.0923077	0.0932203	0.075	0.09375	0.0695652	0.0847458	0.109244	0.0833333	0.096	0.0743802	0.0588235	0.079646	0.1	0.0826446	0.064	0.102564
		9.9	0.0916667	0.088	0.097561	0.0839695	0.0551181	0.0967742	0.0813008	0.0731707	0.0956522	0.0806452	0.0756303	0.092437	0.088	0.0967742	0.112	0.0677966	0.097561	0.0714286	0.0819672	0.0916031	0.096	0.0775862	0.0916031	0.0707965	0.0819672	0.109375	0.0695652	0.0731707	0.0862069	0.0630631	0.078125	0.0846154	0.0932203	0.075	0.0859375	0.0695652	0.0847458	0.10084	0.075	0.088	0.0743802	0.0504202	0.079646	0.0916667	0.0826446	0.056	0.102564
		10.1	0.0916667	0.088	0.097561	0.0839695	0.0551181	0.0967742	0.0813008	0.0731707	0.0956522	0.0806452	0.0756303	0.092437	0.088	0.0967742	0.112	0.0677966	0.097561	0.0714286	0.0819672	0.0916031	0.096	0.0775862	0.0916031	0.0707965	0.0819672	0.109375	0.0695652	0.0731707	0.0862069	0.0630631	0.078125	0.0846154	0.0932203	0.075	0.0859375	0.0695652	0.0847458	0.10084	0.075	0.088	0.0743802	0.0504202	0.079646	0.0916667	0.0826446	0.056	0.102564
		10.3	0.0833333	0.088	0.0894309	0.0763359	0.0472441	0.0887097	0.0813008	0.0731707	0.0869565	0.0806452	0.0756303	0.092437	0.08	0.0887097	0.104	0.0677966	0.0894309	0.0634921	0.0819672	0.0839695	0.088	0.0689655	0.0839695	0.0707965	0.0737705	0.101562	0.0695652	0.0650407	0.0775862	0.0540541	0.078125	0.0769231	0.0847458	0.0666667	0.0859375	0.0608696	0.0847458	0.092437	0.0666667	0.08	0.0661157	0.0504202	0.079646	0.0833333	0.0743802	0.048	0.0940171
		10.5	0.0833333	0.088	0.0894309	0.0763359	0.0472441	0.0887097	0.0813008	0.0731707	0.0869565	0.0806452	0.0756303	0.092437	0.08	0.0887097	0.104	0.0677966	0.0894309	0.0634921	0.0819672	0.0839695	0.088	0.0689655	0.0839695	0.0707965	0.0737705	0.101562	0.0695652	0.0650407	0.0775862	0.0540541	0.078125	0.0769231	0.0847458	0.0666667	0.0859375	0.0608696	0.0847458	0.092437	0.0666667	0.08	0.0661157	0.0504202	0.079646	0.0833333	0.0743802	0.048	0.0940171
		10.7	0.0833333	0.088	0.0894309	0.0763359	0.0472441	0.0887097	0.0813008	0.0731707	0.0869565	0.0806452	0.0756303	0.092437	0.08	0.0887097	0.104	0.0677966	0.0894309	0.0634921	0.0819672	0.0839695	0.088	0.0689655	0.0839695	0.0707965	0.0737705	0.101562	0.0695652	0.0650407	0.0775862	0.0540541	0.078125	0.0769231	0.0847458	0.0666667	0.0859375	0.0608696	0.0847458	0.092437	0.0666667	0.08	0.0661157	0.0504202	0.079646	0.0833333	0.0743802	0.048	0.0940171
		10.9	0.075	0.08	0.0894309	0.0687023	0.0472441	0.0806452	0.0731707	0.0650407	0.0782609	0.0806452	0.0672269	0.0840336	0.08	0.0806452	0.096	0.059322	0.0813008	0.0634921	0.0737705	0.0763359	0.08	0.0603448	0.0763359	0.0619469	0.0655738	0.09375	0.0608696	0.0569106	0.0689655	0.045045	0.0703125	0.0692308	0.0762712	0.0666667	0.078125	0.0608696	0.0762712	0.0840336	0.0583333	0.072	0.0578512	0.0420168	0.0707965	0.075	0.0743802	0.048	0.0854701
		11.1	0.0666667	0.08	0.0813008	0.0610687	0.0314961	0.0806452	0.0650407	0.0650407	0.0695652	0.0645161	0.0588235	0.0672269	0.064	0.0725806	0.08	0.059322	0.0650407	0.0555556	0.057377	0.0687023	0.072	0.0517241	0.0610687	0.0530973	0.0655738	0.0859375	0.0521739	0.0487805	0.0689655	0.045045	0.0625	0.0615385	0.059322	0.0583333	0.0703125	0.0521739	0.0677966	0.0756303	0.05	0.064	0.0413223	0.0336134	0.0619469	0.0666667	0.0661157	0.04	0.0769231
		11.3	0.0666667	0.08	0.0813008	0.0610687	0.0314961	0.0806452	0.0650407	0.0650407	0.0695652	0.0645161	0.0588235	0.0672269	0.064	0.0725806	0.08	0.059322	0.0650407	0.0555556	0.057377	0.0687023	0.072	0.0517241	0.0610687	0.0530973	0.0655738	0.0859375	0.0521739	0.0487805	0.0689655	0.045045	0.0625	0.0615385	0.059322	0.0583333	0.0703125	0.0521739	0.0677966	0.0756303	0.05	0.064	0.0413223	0.0336134	0.0619469	0.0666667	0.0661157	0.04	0.0769231
		11.5	0.0666667	0.072	0.0731707	0.0610687	0.0314961	0.0725806	0.0650407	0.0650407	0.0695652	0.0564516	0.0588235	0.0672269	0.056	0.0725806	0.072	0.059322	0.0650407	0.0555556	0.0491803	0.0687023	0.064	0.0517241	0.0534351	0.0442478	0.057377	0.078125	0.0521739	0.0487805	0.0603448	0.045045	0.0625	0.0538462	0.0508475	0.0583333	0.0703125	0.0521739	0.059322	0.0672269	0.0416667	0.064	0.0413223	0.0336134	0.0619469	0.0583333	0.0661157	0.04	0.0769231
		11.7	0.0666667	0.064	0.0731707	0.0610687	0.0314961	0.0645161	0.0650407	0.0650407	0.0695652	0.0564516	0.0588235	0.0672269	0.056	0.0645161	0.072	0.059322	0.0650407	0.0555556	0.0409836	0.0687023	0.056	0.0517241	0.0458015	0.0353982	0.057377	0.0703125	0.0521739	0.0406504	0.0603448	0.045045	0.0546875	0.0538462	0.0508475	0.05	0.0703125	0.0521739	0.059322	0.0588235	0.0333333	0.056	0.0330579	0.0336134	0.0619469	0.05	0.0578512	0.04	0.0769231
		11.9	0.0666667	0.064	0.0731707	0.0610687	0.0314961	0.0645161	0.0650407	0.0650407	0.0695652	0.0564516	0.0588235	0.0672269	0.056	0.0645161	0.072	0.059322	0.0650407	0.0555556	0.0409836	0.0687023	0.056	0.0517241	0.0458015	0.0353982	0.057377	0.0703125	0.0521739	0.0406504	0.0603448	0.045045	0.0546875	0.0538462	0.0508475	0.05	0.0703125	0.0521739	0.059322	0.0588235	0.0333333	0.056	0.0330579	0.0336134	0.0619469	0.05	0.0578512	0.04	0.0769231
		12.1	0.0666667	0.064	0.0731707	0.0610687	0.0314961	0.0645161	0.0650407	0.0650407	0.0695652	0.0564516	0.0588235	0.0672269	0.056	0.0645161	0.072	0.059322	0.0650407	0.0555556	0.0409836	0.0687023	0.056	0.0517241	0.0458015	0.0353982	0.057377	0.0703125	0.0521739	0.0406504	0.0603448	0.045045	0.0546875	0.0538462	0.0508475	0.05	0.0703125	0.0521739	0.059322	0.0588235	0.0333333	0.056	0.0330579	0.0336134	0.0619469	0.05	0.0578512	0.04	0.0769231
		450	0	0	0	0	0	0	0	0	0	0	0	0	0	0	0	0	0	0	0	0	0	0	0	0	0	0	0	0	0	0	0	0	0	0	0	0	0	0	0	0	0	0	0	0	0	0	0
MCI probably due to AD or mild AD (MMSE)	AD Course Map	-300	1	1	1	1	1	1	1	1	1	1	1	1	1	1	1	1	1	1	1	1	1	1	1	1	1	1	1	1	1	1	1	1	1	1	1	1	1	1	1	1	1	1	1	1	1	1	1
		-3	0.98657	0.988175	0.987673	0.988175	0.987219	0.986721	0.987718	0.987271	0.988144	0.987199	0.988217	0.985302	0.988235	0.989158	0.988108	0.986133	0.98863	0.986869	0.988253	0.988695	0.986003	0.987805	0.987792	0.986175	0.986377	0.988163	0.984176	0.988199	0.98729	0.98666	0.986168	0.987743	0.989269	0.988683	0.986267	0.986728	0.985787	0.985582	0.989822	0.988193	0.986849	0.989269	0.985166	0.987245	0.988253	0.989264	0.988331
		-2.9	0.985537	0.986632	0.98716	0.986632	0.985685	0.98621	0.986694	0.986253	0.988144	0.986687	0.98668	0.984288	0.987724	0.988642	0.986556	0.985105	0.98708	0.985859	0.987232	0.988181	0.985485	0.986789	0.987284	0.985151	0.984864	0.987648	0.983155	0.987173	0.986274	0.986147	0.986168	0.987232	0.988247	0.988169	0.985758	0.986217	0.985787	0.985067	0.988804	0.988193	0.985331	0.988247	0.984655	0.986224	0.988253	0.988753	0.987316
		-2.8	0.982438	0.984062	0.985619	0.984062	0.98364	0.984168	0.984647	0.984725	0.985567	0.984639	0.984631	0.981754	0.986189	0.986577	0.984488	0.982537	0.983979	0.984343	0.985189	0.985612	0.983411	0.98374	0.984741	0.983103	0.982846	0.985075	0.980602	0.985121	0.98424	0.983581	0.984119	0.984678	0.985692	0.985597	0.982706	0.983665	0.983756	0.981977	0.985751	0.98614	0.983308	0.985181	0.982097	0.984694	0.986721	0.986708	0.985287
		-2.7	0.980372	0.982519	0.983564	0.983548	0.981595	0.982125	0.9826	0.982179	0.982474	0.983103	0.98207	0.980233	0.984143	0.984512	0.981386	0.980996	0.982429	0.981818	0.983657	0.984584	0.980819	0.981707	0.983723	0.980543	0.980827	0.981987	0.97856	0.983581	0.982715	0.981529	0.98207	0.982635	0.982626	0.984568	0.981689	0.981113	0.981726	0.979403	0.984733	0.983573	0.981791	0.982626	0.981074	0.983673	0.984678	0.984663	0.983765
		-2.6	0.978306	0.97892	0.978942	0.981491	0.978528	0.97906	0.978506	0.980143	0.978351	0.979519	0.976947	0.978206	0.981586	0.981415	0.977766	0.977401	0.979328	0.979293	0.981103	0.982014	0.97719	0.978659	0.98118	0.976959	0.977296	0.978899	0.973456	0.97999	0.979664	0.97845	0.978996	0.980082	0.978539	0.980967	0.97762	0.979071	0.980203	0.977343	0.979644	0.980493	0.977238	0.980583	0.979028	0.980102	0.980592	0.980573	0.98072
		-2.5	0.976756	0.976864	0.976888	0.97892	0.975971	0.976507	0.976459	0.977088	0.975773	0.975934	0.974898	0.977699	0.97954	0.979866	0.976215	0.976888	0.977778	0.977778	0.97906	0.980473	0.975635	0.977642	0.979145	0.973886	0.975277	0.977355	0.971414	0.97845	0.978139	0.976911	0.976947	0.97855	0.977006	0.979424	0.976094	0.976008	0.978173	0.976313	0.979135	0.978439	0.975721	0.980072	0.978517	0.978571	0.97855	0.97955	0.979198
		-2.4	0.975723	0.975835	0.974833	0.977378	0.974949	0.975485	0.975947	0.97556	0.973711	0.973886	0.973361	0.976178	0.978005	0.977801	0.974147	0.974833	0.976744	0.977273	0.976507	0.979959	0.97408	0.976118	0.978128	0.971838	0.974268	0.975811	0.969883	0.977937	0.976106	0.975372	0.97541	0.976507	0.974451	0.977366	0.974568	0.974987	0.977157	0.974768	0.977099	0.977413	0.974709	0.977517	0.977494	0.977551	0.976507	0.977505	0.977169
		-2.3	0.971591	0.973265	0.971751	0.973265	0.970348	0.970889	0.972364	0.973523	0.969072	0.970814	0.970799	0.973137	0.975959	0.975736	0.972079	0.972265	0.971576	0.973737	0.97191	0.977903	0.971488	0.974085	0.974568	0.96979	0.971746	0.973237	0.96733	0.974346	0.972039	0.972293	0.972336	0.973442	0.971896	0.974794	0.971516	0.972945	0.975127	0.973738	0.974046	0.974333	0.971168	0.975473	0.974936	0.975	0.975485	0.973926	0.974125
		-2.2	0.967975	0.969152	0.967643	0.97018	0.968303	0.967824	0.968782	0.96945	0.965464	0.965182	0.96875	0.969589	0.97289	0.971606	0.968459	0.969183	0.968992	0.971717	0.970378	0.972251	0.968896	0.97002	0.972024	0.966718	0.967205	0.968091	0.963757	0.968702	0.968988	0.970241	0.96875	0.970378	0.969852	0.970165	0.966938	0.968862	0.972081	0.970134	0.969975	0.971253	0.967628	0.973429	0.97289	0.971429	0.972932	0.970859	0.970066
		-2.1	0.963326	0.965039	0.964047	0.968123	0.964724	0.963739	0.966223	0.965377	0.963402	0.962622	0.966189	0.966548	0.970844	0.967475	0.96484	0.967129	0.964341	0.967172	0.967824	0.968654	0.966304	0.966972	0.967955	0.962622	0.964682	0.963459	0.959673	0.967163	0.965938	0.967163	0.964652	0.965781	0.964231	0.966564	0.963377	0.964267	0.969036	0.966529	0.965903	0.967146	0.965099	0.969852	0.969821	0.967347	0.968335	0.968814	0.966514
		-2	0.959711	0.96144	0.959938	0.965553	0.962679	0.960163	0.962129	0.961813	0.961856	0.959037	0.96209	0.963507	0.967263	0.964378	0.960703	0.964561	0.96124	0.963131	0.96476	0.966598	0.963712	0.964939	0.966429	0.961086	0.96115	0.960371	0.956611	0.964597	0.964413	0.963571	0.961066	0.962206	0.962187	0.962963	0.961343	0.961205	0.96599	0.96447	0.961323	0.964579	0.963075	0.965253	0.967775	0.963265	0.965271	0.964724	0.963978
		-1.9	0.955579	0.958355	0.955829	0.963496	0.959611	0.958121	0.958547	0.958758	0.958763	0.955453	0.959016	0.959959	0.963171	0.962313	0.957084	0.959938	0.957623	0.959596	0.962206	0.963001	0.959565	0.96189	0.963377	0.957501	0.958628	0.955224	0.953548	0.961006	0.962379	0.959466	0.95748	0.959142	0.960143	0.957819	0.957782	0.958142	0.962944	0.96241	0.95827	0.960472	0.958523	0.961676	0.965217	0.961224	0.962206	0.959611	0.960934
		-1.8	0.951963	0.954756	0.951721	0.959897	0.95501	0.953524	0.954452	0.953157	0.954639	0.950333	0.954918	0.955398	0.957033	0.958699	0.95243	0.956343	0.955039	0.955051	0.957099	0.957862	0.955417	0.95935	0.960326	0.952893	0.955096	0.951107	0.949464	0.955362	0.956279	0.953822	0.953893	0.955056	0.956566	0.954733	0.953713	0.954058	0.960406	0.957775	0.955216	0.956879	0.952959	0.95861	0.959079	0.956633	0.95761	0.95501	0.955353
		-1.7	0.947314	0.9491	0.946071	0.953728	0.949898	0.948417	0.949846	0.947047	0.949485	0.942652	0.949795	0.950329	0.950895	0.953536	0.946225	0.95018	0.948837	0.949495	0.951481	0.950668	0.949196	0.952744	0.953713	0.946749	0.949041	0.94596	0.944359	0.948692	0.951703	0.947665	0.94877	0.948927	0.950945	0.950617	0.948118	0.947933	0.953299	0.952626	0.950127	0.952772	0.947395	0.952478	0.952941	0.951531	0.951992	0.948875	0.949264
		-1.6	0.942149	0.944987	0.940935	0.9491	0.943252	0.941777	0.945752	0.941955	0.945876	0.938044	0.944672	0.944754	0.945269	0.94889	0.940538	0.942989	0.942636	0.944949	0.944842	0.945015	0.944012	0.948171	0.947609	0.940092	0.946014	0.940813	0.939255	0.944587	0.946619	0.942022	0.943135	0.943309	0.945835	0.946502	0.942523	0.943338	0.946701	0.944902	0.945038	0.946099	0.940819	0.944813	0.946803	0.945918	0.947395	0.944785	0.943683
		-1.5	0.93595	0.936761	0.935285	0.942416	0.937628	0.935138	0.937564	0.934318	0.940722	0.932412	0.9375	0.938672	0.938107	0.943727	0.93485	0.937339	0.936951	0.938384	0.937181	0.93628	0.935718	0.943089	0.942014	0.933948	0.938446	0.935666	0.93364	0.935865	0.94001	0.937404	0.935451	0.933606	0.939193	0.941358	0.936928	0.936702	0.938579	0.938723	0.937913	0.938398	0.935761	0.938682	0.937084	0.939286	0.940756	0.938139	0.93861
		-1.4	0.929236	0.933162	0.929635	0.936247	0.932515	0.929009	0.931934	0.928717	0.936082	0.929852	0.934426	0.933097	0.934015	0.939081	0.929679	0.932717	0.931266	0.933333	0.933095	0.932682	0.930016	0.938008	0.936928	0.930364	0.93441	0.931034	0.930577	0.932273	0.937977	0.934325	0.93084	0.92952	0.934083	0.935185	0.933367	0.933129	0.933503	0.934089	0.93486	0.932238	0.931715	0.934083	0.930435	0.934184	0.93667	0.933538	0.934551
		-1.3	0.922521	0.924422	0.923472	0.929049	0.924847	0.921348	0.924258	0.919043	0.929897	0.923195	0.925205	0.924987	0.926343	0.930821	0.920889	0.92604	0.921964	0.925758	0.925945	0.923947	0.920684	0.928862	0.930824	0.922171	0.926842	0.922285	0.92292	0.923551	0.931368	0.92509	0.923668	0.920327	0.92744	0.92644	0.925738	0.924451	0.924873	0.92585	0.928244	0.926078	0.923622	0.92744	0.923785	0.92602	0.930031	0.927403	0.926433
		-1.2	0.915806	0.918252	0.916281	0.921851	0.919223	0.916241	0.917605	0.913442	0.922165	0.917563	0.918545	0.920933	0.919693	0.924626	0.915202	0.921418	0.916796	0.919697	0.921348	0.917266	0.913945	0.922256	0.923703	0.916027	0.919273	0.915594	0.916284	0.917907	0.926284	0.91688	0.919057	0.913177	0.920286	0.920267	0.920142	0.916794	0.917766	0.9207	0.922137	0.919918	0.917046	0.920286	0.918159	0.919388	0.924413	0.921268	0.918316
		-1.1	0.909607	0.912082	0.911145	0.914653	0.912065	0.910112	0.911975	0.905804	0.91701	0.908346	0.911373	0.91485	0.912532	0.918947	0.911065	0.914741	0.910594	0.915152	0.914709	0.912641	0.909798	0.91565	0.917599	0.90937	0.911201	0.908389	0.910158	0.912263	0.918149	0.91021	0.914447	0.905005	0.913132	0.91358	0.914547	0.910669	0.914213	0.912976	0.915013	0.913758	0.908953	0.914154	0.914066	0.911735	0.916752	0.915133	0.910198
		-1	0.901343	0.905913	0.902414	0.906941	0.906442	0.900409	0.904811	0.900204	0.910309	0.900666	0.904713	0.907755	0.904348	0.912752	0.905377	0.907036	0.905426	0.907071	0.906027	0.905961	0.903059	0.909045	0.908952	0.902202	0.904137	0.904272	0.903522	0.906106	0.909507	0.90508	0.906762	0.896834	0.904957	0.906379	0.909461	0.90148	0.908629	0.907312	0.909415	0.906057	0.90086	0.904957	0.907928	0.904082	0.912666	0.908998	0.903095
		-0.9	0.890496	0.900257	0.893683	0.897172	0.897751	0.888662	0.896622	0.89053	0.901546	0.890937	0.896516	0.898125	0.894629	0.903975	0.893485	0.899846	0.896124	0.89697	0.896834	0.895683	0.892172	0.902947	0.900814	0.891449	0.89556	0.897581	0.893823	0.89687	0.898322	0.895844	0.897541	0.88713	0.895759	0.899177	0.897762	0.893823	0.9	0.898558	0.900763	0.896817	0.892261	0.89627	0.897187	0.894898	0.904494	0.900818	0.89447
		-0.8	0.879132	0.887918	0.88187	0.887918	0.884969	0.87998	0.884852	0.880855	0.891753	0.87916	0.883709	0.885454	0.887468	0.89365	0.880041	0.891115	0.883721	0.883838	0.888151	0.88335	0.883359	0.891768	0.888606	0.8766	0.882442	0.886773	0.884635	0.885069	0.88968	0.885582	0.88627	0.874872	0.886561	0.888374	0.886063	0.885145	0.889848	0.886715	0.889567	0.88655	0.879616	0.885028	0.885422	0.885204	0.892748	0.888037	0.883815
		-0.7	0.869318	0.87455	0.869029	0.877635	0.871166	0.865169	0.873593	0.867617	0.878351	0.864311	0.872439	0.871769	0.872123	0.88126	0.867115	0.877247	0.868217	0.871212	0.876404	0.868448	0.870399	0.879573	0.874873	0.862775	0.871847	0.873906	0.871363	0.875321	0.878495	0.874808	0.872951	0.864147	0.87583	0.873457	0.871821	0.872384	0.874619	0.872297	0.875827	0.87423	0.866464	0.87021	0.873146	0.871939	0.877937	0.876278	0.871131
		-0.6	0.853306	0.860668	0.857216	0.864267	0.857362	0.856486	0.860287	0.854888	0.865464	0.853559	0.861168	0.858591	0.858824	0.869386	0.856774	0.865434	0.857881	0.858586	0.863636	0.854573	0.860031	0.866362	0.863174	0.85151	0.859233	0.86001	0.85758	0.859928	0.868836	0.861467	0.858607	0.849847	0.862545	0.861111	0.860631	0.855028	0.858376	0.861998	0.858524	0.859856	0.853313	0.855902	0.861381	0.856122	0.865679	0.862474	0.857433
		-0.5	0.838843	0.847815	0.842835	0.848843	0.846115	0.839632	0.845957	0.837576	0.848454	0.838198	0.844775	0.842879	0.842455	0.851316	0.842296	0.846944	0.845995	0.840404	0.850358	0.840699	0.841887	0.849085	0.846389	0.83615	0.847124	0.843026	0.843798	0.842483	0.853584	0.84864	0.845287	0.836568	0.843127	0.845679	0.850966	0.839204	0.845685	0.84552	0.845802	0.844456	0.838139	0.843638	0.845524	0.844898	0.849847	0.84407	0.843227
		-0.4	0.825413	0.832905	0.825372	0.834961	0.826687	0.822268	0.82958	0.820774	0.832474	0.822325	0.826844	0.826153	0.826598	0.838926	0.828335	0.829481	0.829457	0.825758	0.831971	0.821686	0.82789	0.833841	0.830112	0.823349	0.830979	0.828101	0.829505	0.82863	0.836807	0.832735	0.830943	0.818693	0.825243	0.831276	0.83469	0.826442	0.829442	0.829042	0.831043	0.830082	0.826505	0.833929	0.832225	0.831633	0.837079	0.830777	0.826484
		-0.3	0.808884	0.817481	0.810478	0.821594	0.810838	0.80286	0.81218	0.806517	0.818557	0.806964	0.811475	0.811455	0.813811	0.826536	0.814374	0.813046	0.81137	0.808586	0.815117	0.805242	0.810264	0.819614	0.814344	0.810036	0.81887	0.81369	0.817254	0.812724	0.821047	0.818368	0.813525	0.801839	0.811957	0.818416	0.817904	0.810618	0.813198	0.814109	0.814758	0.815195	0.81133	0.819111	0.818414	0.815306	0.822778	0.818507	0.810249
		-0.2	0.793388	0.800514	0.792501	0.801028	0.79908	0.783963	0.796315	0.787678	0.801031	0.790579	0.793545	0.793208	0.798465	0.80795	0.796794	0.798151	0.795349	0.790909	0.795199	0.788798	0.791602	0.799797	0.798067	0.794163	0.80222	0.796191	0.799387	0.796306	0.802745	0.80195	0.796107	0.786006	0.796627	0.801955	0.803154	0.796835	0.79797	0.796087	0.8	0.797228	0.796662	0.802248	0.803069	0.797449	0.806435	0.800102	0.790462
		-0.1	0.778926	0.784576	0.777093	0.784576	0.784765	0.768131	0.778915	0.773931	0.785567	0.77829	0.780225	0.779524	0.784143	0.792979	0.781799	0.782229	0.779845	0.779293	0.78192	0.777492	0.77605	0.786077	0.785351	0.779314	0.788093	0.78281	0.787136	0.782453	0.789527	0.787583	0.782275	0.768641	0.778232	0.786008	0.78586	0.778458	0.783756	0.778579	0.784224	0.781828	0.782499	0.78743	0.782097	0.781633	0.78907	0.785787	0.771689
		0	0.760847	0.762468	0.762712	0.767609	0.766871	0.75383	0.762538	0.756619	0.767526	0.760881	0.766393	0.762798	0.768286	0.775426	0.763185	0.763739	0.760207	0.762626	0.76047	0.764132	0.76309	0.766768	0.766531	0.763953	0.770434	0.768399	0.770291	0.76706	0.771225	0.770139	0.76793	0.75332	0.761369	0.770062	0.770092	0.761103	0.762944	0.761586	0.764377	0.76386	0.766313	0.767501	0.762148	0.763265	0.770684	0.767894	0.754439
		0.1	0.739153	0.738817	0.737545	0.744473	0.737219	0.730848	0.738485	0.730652	0.743299	0.737839	0.740266	0.738976	0.74578	0.750129	0.737332	0.738059	0.735917	0.739394	0.737998	0.739979	0.738206	0.738821	0.743133	0.738351	0.749748	0.739578	0.739663	0.744484	0.746314	0.742432	0.739754	0.729826	0.738886	0.74537	0.742625	0.7366	0.737563	0.738414	0.740458	0.74076	0.74608	0.747062	0.739642	0.736224	0.747191	0.746933	0.730594
		0.2	0.71126	0.711054	0.709296	0.715681	0.711656	0.701736	0.709826	0.705193	0.715979	0.710701	0.714139	0.711607	0.715601	0.7238	0.709928	0.714946	0.707494	0.711111	0.710419	0.713258	0.713323	0.710874	0.71414	0.712238	0.720484	0.715903	0.709546	0.715752	0.718353	0.717804	0.715676	0.704801	0.713848	0.719136	0.712614	0.709035	0.709645	0.714727	0.713995	0.712526	0.718766	0.717936	0.710997	0.709184	0.722676	0.718303	0.706748
		0.3	0.678719	0.676607	0.675398	0.681234	0.682004	0.673136	0.680143	0.670061	0.68299	0.678443	0.68084	0.68221	0.680307	0.689726	0.676319	0.682075	0.67907	0.677778	0.676711	0.683453	0.682737	0.679878	0.679044	0.676395	0.68668	0.683479	0.676365	0.68394	0.686833	0.684967	0.684426	0.671604	0.681145	0.686728	0.675483	0.674324	0.680203	0.682801	0.680916	0.679671	0.69044	0.684722	0.676726	0.677551	0.688458	0.679959	0.67174
		0.4	0.639463	0.641645	0.63585	0.640617	0.641104	0.631767	0.63869	0.630346	0.644845	0.639529	0.646004	0.64521	0.64399	0.649458	0.637539	0.644581	0.645995	0.638384	0.643003	0.646968	0.644894	0.644309	0.642421	0.640041	0.650353	0.648996	0.639102	0.646485	0.647687	0.644946	0.651639	0.632789	0.642821	0.649177	0.634791	0.635018	0.649239	0.642122	0.646819	0.641684	0.656045	0.641288	0.635294	0.640816	0.649132	0.642638	0.633688
		0.5	0.605372	0.610797	0.60452	0.60874	0.607362	0.59857	0.607472	0.600815	0.612887	0.606759	0.614242	0.615307	0.614834	0.616933	0.605998	0.610683	0.611886	0.601515	0.606231	0.614594	0.61379	0.607724	0.60885	0.609831	0.62109	0.618631	0.606432	0.620831	0.613116	0.612622	0.619365	0.601124	0.611139	0.613683	0.603764	0.600306	0.615228	0.610196	0.614758	0.610883	0.623672	0.607563	0.604092	0.609184	0.618488	0.609918	0.599188
		0.6	0.565599	0.566067	0.562917	0.567095	0.569018	0.559244	0.564995	0.558554	0.566495	0.570917	0.571209	0.573239	0.573402	0.575632	0.562048	0.568567	0.567442	0.561111	0.568948	0.572456	0.573354	0.561992	0.560529	0.566308	0.579213	0.575914	0.564063	0.574654	0.569903	0.565931	0.57582	0.558733	0.567195	0.567901	0.559003	0.553854	0.574619	0.564882	0.568957	0.573409	0.580678	0.563618	0.563683	0.564286	0.575077	0.565951	0.555556
		0.7	0.524277	0.528535	0.525937	0.527506	0.52454	0.520429	0.527124	0.52444	0.528866	0.534562	0.532787	0.536746	0.536573	0.537945	0.5212	0.52491	0.531266	0.523737	0.528601	0.533402	0.533437	0.526423	0.528484	0.525858	0.53885	0.537828	0.52731	0.533607	0.534316	0.530015	0.54252	0.518897	0.524272	0.527778	0.524415	0.518121	0.535025	0.523687	0.527226	0.533368	0.542742	0.528871	0.526343	0.52602	0.537283	0.529652	0.52207
		0.8	0.485021	0.483805	0.480226	0.488432	0.482618	0.480592	0.492323	0.488289	0.491753	0.492063	0.492316	0.493664	0.494118	0.497677	0.480869	0.485362	0.491473	0.487879	0.488253	0.494347	0.493002	0.491362	0.490844	0.487967	0.500505	0.493567	0.484431	0.491021	0.493645	0.490508	0.504098	0.47906	0.482371	0.488169	0.485249	0.478816	0.494924	0.486612	0.48855	0.492813	0.495701	0.485437	0.482353	0.487755	0.498468	0.489775	0.478437
		0.9	0.446281	0.441645	0.436055	0.449871	0.437628	0.439734	0.447288	0.439919	0.446392	0.444956	0.448258	0.453624	0.447059	0.452762	0.43485	0.441192	0.444961	0.439394	0.445863	0.450154	0.4479	0.446646	0.445575	0.445469	0.452069	0.450335	0.443594	0.444844	0.453991	0.446383	0.46209	0.439734	0.435871	0.438272	0.43998	0.436447	0.448223	0.441813	0.447328	0.450205	0.449165	0.438426	0.439898	0.440816	0.453013	0.445808	0.438356
		1	0.417355	0.412853	0.402157	0.415424	0.403885	0.407559	0.417093	0.405804	0.416495	0.41065	0.41752	0.421186	0.418414	0.420237	0.400724	0.409861	0.411886	0.407576	0.414709	0.412641	0.420943	0.413618	0.415056	0.416283	0.420283	0.415337	0.408372	0.414572	0.420437	0.41098	0.427254	0.404494	0.402146	0.406379	0.407426	0.40633	0.414721	0.409887	0.411705	0.419405	0.420334	0.405723	0.404092	0.408163	0.418284	0.41411	0.406393
		1.1	0.383264	0.375835	0.368259	0.37892	0.370654	0.368744	0.379222	0.37169	0.375258	0.376856	0.379611	0.380132	0.377494	0.38668	0.367115	0.372881	0.374677	0.371212	0.378958	0.379239	0.385174	0.373984	0.374873	0.377368	0.385469	0.376737	0.371108	0.375577	0.381291	0.370446	0.387807	0.365169	0.370465	0.371399	0.372838	0.371618	0.377665	0.371782	0.374046	0.38039	0.384927	0.368932	0.369309	0.370918	0.37998	0.377812	0.368341
		1.2	0.354855	0.347558	0.34001	0.345501	0.33998	0.336057	0.345957	0.342159	0.345876	0.34511	0.346824	0.350735	0.35243	0.358802	0.337642	0.34566	0.347287	0.342929	0.349847	0.346865	0.355106	0.341972	0.341302	0.346134	0.357719	0.34843	0.339459	0.344279	0.346721	0.342227	0.35502	0.333504	0.338784	0.34465	0.341302	0.342522	0.348731	0.340886	0.348092	0.350616	0.353566	0.341339	0.343223	0.342347	0.346272	0.351738	0.339422
		1.3	0.308884	0.305398	0.29584	0.301285	0.298057	0.292646	0.301433	0.299898	0.302062	0.30722	0.29918	0.307146	0.313555	0.316469	0.292141	0.304058	0.30646	0.30303	0.311032	0.305755	0.308968	0.299797	0.298576	0.299539	0.314329	0.301595	0.303216	0.305285	0.30605	0.298615	0.308914	0.292135	0.291773	0.302984	0.304171	0.302705	0.308629	0.297116	0.303308	0.306468	0.314618	0.297905	0.302813	0.30102	0.307967	0.309816	0.296804
		1.4	0.27531	0.276607	0.261941	0.266324	0.263292	0.259448	0.268168	0.263238	0.265464	0.269329	0.266906	0.273695	0.273657	0.281879	0.259049	0.26451	0.269767	0.269697	0.272727	0.275951	0.27268	0.27185	0.263988	0.265233	0.274975	0.268142	0.270546	0.264238	0.271988	0.264751	0.270492	0.255363	0.257537	0.263374	0.270092	0.264421	0.272081	0.263131	0.269211	0.270534	0.279717	0.265202	0.266496	0.265816	0.274259	0.272495	0.259767
		1.5	0.245351	0.246272	0.236775	0.23599	0.235174	0.230848	0.24002	0.236762	0.237629	0.241679	0.241803	0.242271	0.24757	0.252969	0.232678	0.236261	0.241344	0.240404	0.247702	0.245632	0.244686	0.242886	0.239064	0.236047	0.250252	0.244467	0.242981	0.240123	0.24301	0.237558	0.245389	0.228294	0.230966	0.234568	0.238555	0.238897	0.24467	0.236869	0.241221	0.243326	0.250885	0.236076	0.242455	0.235714	0.245659	0.23773	0.236428
		1.6	0.221591	0.221594	0.20904	0.213368	0.210634	0.20429	0.21392	0.212831	0.212371	0.21403	0.216189	0.213887	0.220972	0.227672	0.207859	0.209553	0.215504	0.217677	0.219612	0.220452	0.218248	0.21748	0.217192	0.212494	0.223512	0.219249	0.218479	0.213443	0.220132	0.212417	0.219775	0.207865	0.206438	0.21142	0.216684	0.210822	0.219797	0.214212	0.218321	0.218172	0.226606	0.208993	0.219437	0.213776	0.21859	0.214724	0.215119
		1.7	0.197831	0.199486	0.185413	0.189203	0.187117	0.180286	0.191402	0.189919	0.189691	0.195597	0.197234	0.1926	0.19335	0.208054	0.187177	0.189522	0.189147	0.193434	0.195608	0.199897	0.194401	0.194614	0.192269	0.187404	0.204844	0.198662	0.19806	0.189328	0.198271	0.190354	0.198258	0.185904	0.18651	0.187757	0.195829	0.191935	0.191878	0.19104	0.195929	0.195585	0.20435	0.191109	0.198465	0.191837	0.194076	0.193763	0.194825
		1.8	0.17562	0.174293	0.164355	0.166581	0.165644	0.160878	0.169908	0.169552	0.171134	0.170507	0.174693	0.167765	0.173402	0.183789	0.167011	0.16641	0.165375	0.174242	0.174157	0.175745	0.171591	0.171748	0.169888	0.168459	0.186176	0.174987	0.177642	0.166239	0.172852	0.169318	0.175717	0.167518	0.16556	0.169753	0.174975	0.174579	0.172589	0.166323	0.175573	0.170431	0.183106	0.168114	0.180563	0.169388	0.173136	0.172802	0.170979
		1.9	0.156508	0.154756	0.141757	0.148072	0.150818	0.143514	0.150972	0.151222	0.15	0.150026	0.158299	0.146477	0.150895	0.16159	0.147363	0.146379	0.146253	0.154545	0.155771	0.155704	0.153966	0.154472	0.150051	0.15105	0.161958	0.15543	0.161307	0.149307	0.153025	0.152386	0.156762	0.149132	0.148186	0.148663	0.15412	0.157223	0.152792	0.15036	0.15369	0.150924	0.164896	0.149719	0.161637	0.146429	0.151685	0.153885	0.154236
		2	0.138946	0.139332	0.127889	0.134704	0.136503	0.125638	0.136643	0.135438	0.135052	0.136201	0.143955	0.130258	0.137084	0.141456	0.131334	0.131998	0.130749	0.140909	0.139428	0.137718	0.138414	0.139736	0.133774	0.134665	0.147326	0.13999	0.144972	0.136993	0.137265	0.13648	0.142418	0.131767	0.132856	0.134259	0.137335	0.140378	0.135025	0.134398	0.138422	0.13501	0.146687	0.131834	0.140153	0.131122	0.137385	0.138548	0.139016
		2.1	0.124483	0.122879	0.114022	0.123393	0.124744	0.113381	0.120778	0.12169	0.120619	0.121352	0.128074	0.117587	0.122251	0.127001	0.11789	0.120185	0.116796	0.123232	0.125638	0.12333	0.122343	0.125	0.120549	0.121864	0.129162	0.12352	0.129148	0.122114	0.124047	0.12314	0.126025	0.118999	0.118549	0.120885	0.120549	0.123022	0.122843	0.121009	0.123664	0.120637	0.132018	0.114972	0.123785	0.115816	0.125128	0.122188	0.124302
		2.2	0.116219	0.113111	0.107345	0.113625	0.113497	0.103166	0.111566	0.112525	0.111856	0.111111	0.117316	0.107957	0.110997	0.115643	0.1091	0.111967	0.108527	0.113636	0.116445	0.115622	0.114049	0.113821	0.110376	0.114183	0.118063	0.114256	0.118428	0.113391	0.112862	0.113391	0.116291	0.110317	0.10884	0.111626	0.109868	0.112302	0.113706	0.11277	0.116031	0.112936	0.120384	0.107818	0.115601	0.109694	0.115935	0.113497	0.114663
		2.3	0.103822	0.10437	0.0970724	0.103856	0.102761	0.0924413	0.0992835	0.104379	0.103093	0.0993344	0.102971	0.0988343	0.10179	0.103252	0.0992761	0.102209	0.0976744	0.10303	0.104699	0.103803	0.105236	0.102642	0.0976602	0.103431	0.106963	0.102419	0.109239	0.102104	0.102694	0.103643	0.106045	0.09857	0.0996423	0.102366	0.101221	0.102603	0.103046	0.101442	0.104326	0.105749	0.108245	0.0986203	0.103836	0.0979592	0.106742	0.101227	0.102486
		2.4	0.0940083	0.096144	0.0903955	0.0920308	0.0966258	0.0852911	0.087001	0.0952138	0.092268	0.0906298	0.0927254	0.0902179	0.0930946	0.0918947	0.090486	0.0924499	0.0878553	0.0919192	0.0914198	0.0935252	0.096423	0.0929878	0.0859613	0.0926779	0.0983855	0.0936696	0.0990301	0.0913289	0.0935435	0.0954336	0.0947746	0.0898876	0.0899336	0.090535	0.0925738	0.0913731	0.0944162	0.0942327	0.0951654	0.0975359	0.096611	0.0878896	0.0925831	0.0887755	0.09857	0.0915133	0.0918316
		2.5	0.0821281	0.0843188	0.0816641	0.0791774	0.0853783	0.0740552	0.0783009	0.0829939	0.0829897	0.0814132	0.0824795	0.0790674	0.0823529	0.0800207	0.0801448	0.0806369	0.075969	0.080303	0.0827375	0.0837616	0.0855365	0.0823171	0.0757884	0.0824373	0.0862765	0.0813176	0.085758	0.0785018	0.0843925	0.0831195	0.0835041	0.0791624	0.0827798	0.0776749	0.0813835	0.0821848	0.0837563	0.0813594	0.086514	0.0841889	0.0854831	0.0766479	0.0828645	0.0790816	0.0878447	0.0802658	0.0811771
		2.6	0.0769628	0.0786632	0.0755008	0.074036	0.0792434	0.0684372	0.0711361	0.0779022	0.0778351	0.0757808	0.0758197	0.0734921	0.0757033	0.0733092	0.0749741	0.076528	0.0702842	0.0747475	0.0771195	0.0760534	0.0793157	0.0746951	0.0696846	0.0742448	0.0817356	0.0746269	0.0781011	0.0754233	0.0793086	0.0769625	0.0768443	0.0740552	0.075115	0.0704733	0.0747711	0.0775906	0.0771574	0.0762101	0.0798982	0.0770021	0.0778958	0.07256	0.0762148	0.0739796	0.0806946	0.0756646	0.0766109
		2.7	0.0697314	0.0735219	0.0698511	0.0663239	0.0725971	0.0628192	0.0675537	0.0728106	0.071134	0.0670763	0.0706967	0.0679169	0.0664962	0.0696954	0.0667011	0.0698511	0.0635659	0.0681818	0.0720123	0.0719424	0.0730949	0.0711382	0.0661241	0.0696365	0.0751766	0.0684508	0.0709546	0.0702925	0.0747331	0.0708055	0.0722336	0.0674157	0.0694941	0.0622428	0.0676501	0.0709546	0.0690355	0.0674562	0.0722646	0.0682752	0.0708144	0.0638733	0.0700767	0.0683673	0.0766088	0.0679959	0.0710299
		2.8	0.0640496	0.0663239	0.0616333	0.0611825	0.0674847	0.0582227	0.0614125	0.0656823	0.0618557	0.0609319	0.0635246	0.0623416	0.0624041	0.0624677	0.0620476	0.0642013	0.0589147	0.0611111	0.0653728	0.0647482	0.0658372	0.0660569	0.0590031	0.0634921	0.0691221	0.0633042	0.0663604	0.0656747	0.0650737	0.0646485	0.0671107	0.0607763	0.0633623	0.0570988	0.0595117	0.0643185	0.0629442	0.0623069	0.0661578	0.0616016	0.0652504	0.0587634	0.0639386	0.0637755	0.0694586	0.0633947	0.065449
		2.9	0.0568182	0.0575835	0.0564972	0.0560411	0.0603272	0.0510725	0.0547595	0.055499	0.0530928	0.0547875	0.0527664	0.0537253	0.056266	0.0573051	0.0532575	0.0549563	0.0542636	0.0535354	0.0582227	0.0585817	0.0575428	0.0599593	0.0539166	0.0563236	0.061554	0.0545548	0.057172	0.0600308	0.0579563	0.055413	0.0599385	0.0526047	0.0577414	0.0509259	0.0544252	0.0556406	0.0563452	0.0545829	0.0590331	0.0549281	0.0581689	0.0505876	0.056266	0.0571429	0.0623085	0.0567485	0.0578387
		3	0.0516529	0.0514139	0.048793	0.0488432	0.051636	0.0454545	0.0496418	0.0498982	0.0474227	0.0496672	0.045082	0.0476432	0.0511509	0.0521425	0.0475698	0.0503338	0.0490956	0.0479798	0.052094	0.053443	0.0508035	0.0523374	0.0478128	0.0506912	0.0544904	0.0473495	0.0530883	0.0502822	0.052364	0.0482299	0.0502049	0.0459653	0.0510986	0.0442387	0.0493388	0.0479837	0.0502538	0.0473738	0.048855	0.0472279	0.0505817	0.0454778	0.0506394	0.0484694	0.0566905	0.0511247	0.0517504
		3.1	0.0480372	0.0478149	0.0441705	0.0452442	0.047546	0.0423902	0.0460594	0.0442974	0.0417526	0.0440348	0.0409836	0.045109	0.0470588	0.0454311	0.0429162	0.0451977	0.0449612	0.0449495	0.0480082	0.0483042	0.0461379	0.0477642	0.0442523	0.0445469	0.0504541	0.0422028	0.0490046	0.0451514	0.0498221	0.0446383	0.048668	0.0429009	0.0470107	0.0390947	0.0442523	0.0438999	0.0477157	0.0437693	0.0447837	0.0426078	0.0460293	0.0424119	0.0445013	0.044898	0.0500511	0.045501	0.0466768
		3.2	0.0402893	0.0390746	0.039548	0.0395887	0.0424335	0.0372829	0.0414534	0.0376782	0.035567	0.0389145	0.0358607	0.0390269	0.0409207	0.0382034	0.0382627	0.0400616	0.0403101	0.039899	0.0444331	0.0436793	0.0399171	0.0406504	0.0376399	0.0389145	0.0449041	0.0396294	0.0433895	0.0389944	0.0442298	0.0384813	0.0455943	0.0377937	0.0408789	0.0360082	0.0376399	0.0403267	0.0411168	0.0396498	0.0396947	0.0364476	0.0404654	0.0337251	0.0378517	0.0372449	0.0418795	0.0393661	0.0405885
		3.3	0.0371901	0.0365039	0.0328711	0.033419	0.0378323	0.0347293	0.0368475	0.0341141	0.0340206	0.0337942	0.0302254	0.0349721	0.0347826	0.0351058	0.0341262	0.0364664	0.0361757	0.0343434	0.040858	0.0395683	0.0378434	0.0340447	0.0330621	0.0348182	0.0408678	0.0355121	0.0382848	0.0343766	0.0386375	0.0323243	0.0414959	0.0331971	0.0342361	0.031893	0.0310275	0.036243	0.0380711	0.0350154	0.0356234	0.0328542	0.0369246	0.0301482	0.0322251	0.0326531	0.0362615	0.0347648	0.037037
		3.4	0.0346074	0.0329049	0.0313303	0.0298201	0.0347648	0.031665	0.0332651	0.0325866	0.0324742	0.030722	0.0276639	0.0309174	0.0327366	0.0330408	0.0315408	0.0338983	0.0335917	0.0323232	0.0367722	0.0359712	0.0342146	0.0320122	0.0315361	0.0327701	0.0378406	0.0324241	0.0357325	0.0328374	0.036604	0.0297589	0.0384221	0.0306435	0.0327031	0.0277778	0.0269583	0.0331802	0.0360406	0.0324408	0.0335878	0.0302875	0.0333839	0.0281042	0.029156	0.0295918	0.0337079	0.0316973	0.035515
		3.5	0.0289256	0.0293059	0.0272214	0.0257069	0.0296524	0.0270684	0.0261003	0.0290224	0.0273196	0.0281618	0.0245902	0.0283832	0.029156	0.0289107	0.0268873	0.0297894	0.0289406	0.0282828	0.031665	0.0303186	0.029549	0.027439	0.0269583	0.0281618	0.0327952	0.0288214	0.0331802	0.0287327	0.0320285	0.0261673	0.0348361	0.026047	0.0291262	0.0236626	0.0239064	0.028586	0.0299492	0.0288363	0.0284987	0.026694	0.0288316	0.0245273	0.0245524	0.0239796	0.0301328	0.0281186	0.0314561
		3.6	0.0253099	0.0267352	0.0261941	0.0241645	0.0265849	0.0240041	0.0240532	0.0274949	0.0257732	0.0266257	0.022541	0.0273695	0.0265985	0.0263294	0.0253361	0.0282486	0.0263566	0.0262626	0.0291113	0.0277492	0.026957	0.0243902	0.0249237	0.0266257	0.030777	0.0267627	0.0306279	0.0261673	0.0310117	0.0241149	0.0302254	0.0245148	0.0281042	0.0216049	0.0223805	0.0255232	0.0274112	0.0252317	0.0264631	0.0241273	0.0273141	0.0224834	0.0225064	0.0214286	0.0280899	0.0255624	0.028412
		3.7	0.0237603	0.0246787	0.0241397	0.0205656	0.0235174	0.0199183	0.0225179	0.0234216	0.0221649	0.0240655	0.0189549	0.0243284	0.0235294	0.0232318	0.0232678	0.0241397	0.0222222	0.0217172	0.026047	0.0231244	0.0233281	0.0223577	0.0208545	0.0240655	0.0272452	0.0226454	0.0275651	0.0220626	0.0259278	0.0215495	0.0271516	0.0209397	0.0245273	0.0195473	0.0203459	0.0224604	0.0233503	0.0205973	0.0223919	0.0210472	0.0242792	0.0199285	0.0199488	0.0188776	0.0245148	0.0235174	0.0253678
		3.8	0.0206612	0.0210797	0.0225989	0.0169666	0.0209611	0.0158325	0.0199591	0.0224033	0.0190722	0.0225294	0.0169057	0.0217942	0.0225064	0.0211668	0.0196484	0.0236261	0.0196382	0.019697	0.0229826	0.0200411	0.0202177	0.0203252	0.0198372	0.0209933	0.0247225	0.0200721	0.02195	0.0174448	0.0223691	0.0179579	0.022541	0.0188968	0.0214614	0.0169753	0.017294	0.0188872	0.022335	0.0175077	0.0208651	0.0184805	0.0212443	0.0178845	0.0163683	0.0153061	0.0214505	0.0194274	0.0218163
		3.9	0.0180785	0.0179949	0.0190036	0.01491	0.0178937	0.0143003	0.0174002	0.0193483	0.0185567	0.0199693	0.0143443	0.0197669	0.0199488	0.019618	0.016546	0.021058	0.0170543	0.0171717	0.0199183	0.0179856	0.0186625	0.0167683	0.0162767	0.0174091	0.0216953	0.0174987	0.0188872	0.0153925	0.0213523	0.0164187	0.0199795	0.0168539	0.0194175	0.0149177	0.0142421	0.0158244	0.0192893	0.015448	0.0193384	0.0164271	0.019221	0.0153296	0.0122762	0.0142857	0.0199183	0.0178937	0.0192796
		4	0.0149793	0.0159383	0.0148947	0.0118252	0.0148262	0.0107252	0.0148414	0.0162933	0.0159794	0.0174091	0.0122951	0.016219	0.0163683	0.0165204	0.0129266	0.0174628	0.0144703	0.0151515	0.0168539	0.0154162	0.0155521	0.0142276	0.0137335	0.0138249	0.018668	0.01544	0.0178663	0.0128271	0.0167768	0.0143663	0.0163934	0.0127681	0.0163516	0.0123457	0.0116989	0.014293	0.015736	0.0139032	0.0178117	0.0143737	0.0156803	0.0132856	0.00869565	0.0127551	0.0163432	0.0158487	0.0157281
		4.1	0.0134298	0.01491	0.0133539	0.0107969	0.0143149	0.00970378	0.0138178	0.0152749	0.0154639	0.015361	0.0122951	0.0152053	0.0153453	0.0149716	0.0124095	0.0169492	0.0134367	0.0146465	0.0158325	0.0149024	0.0145153	0.0132114	0.0127162	0.0133129	0.0166498	0.0133814	0.0168453	0.012314	0.0152517	0.0138533	0.0143443	0.0127681	0.0153296	0.0113169	0.0111902	0.0127616	0.0147208	0.0139032	0.0167939	0.0128337	0.0141629	0.0127747	0.00818414	0.0112245	0.0153218	0.0148262	0.0136986
		4.2	0.0123967	0.0128535	0.0128403	0.0092545	0.0122699	0.00868233	0.0122825	0.0142566	0.0134021	0.0138249	0.0107582	0.0141916	0.0143223	0.0134228	0.0113754	0.0154083	0.0124031	0.0126263	0.0137896	0.0143885	0.0134785	0.011687	0.0116989	0.0117768	0.0156408	0.012352	0.0153139	0.0118009	0.0142349	0.0128271	0.0128074	0.0117467	0.0132856	0.00977366	0.00966429	0.0122511	0.013198	0.0118435	0.0147583	0.011807	0.0126454	0.0117527	0.00664962	0.0102041	0.0132789	0.0138037	0.0116692
		4.3	0.0103306	0.0107969	0.011813	0.00771208	0.0117587	0.0081716	0.0102354	0.01222	0.0118557	0.0117768	0.00922131	0.0121642	0.0117647	0.0113578	0.0103413	0.0133539	0.0113695	0.010101	0.011236	0.0118191	0.0114049	0.0101626	0.00966429	0.00972862	0.0136226	0.0102934	0.0137825	0.0102617	0.0122013	0.0118009	0.0117828	0.0107252	0.0112417	0.00874486	0.00712106	0.0102093	0.0111675	0.0102987	0.0132316	0.0102669	0.0106222	0.0107307	0.00511509	0.00867347	0.0122574	0.0117587	0.0101471
		4.4	0.00826446	0.00976864	0.0102722	0.00616967	0.0102249	0.00561798	0.00921187	0.0106925	0.0103093	0.00921659	0.00614754	0.0106437	0.00971867	0.0103252	0.00775595	0.0107858	0.00878553	0.00858586	0.00970378	0.0102775	0.00881286	0.00813008	0.0076297	0.00716846	0.012109	0.00926402	0.0122511	0.00769625	0.00965938	0.00923551	0.0102459	0.00970378	0.00970874	0.00771605	0.00610376	0.0086779	0.00913706	0.00875386	0.010687	0.0087269	0.00708144	0.00919775	0.00358056	0.00663265	0.0102145	0.0097137	0.00913242
		4.5	0.00671488	0.00874036	0.00924499	0.00616967	0.00817996	0.00510725	0.0087001	0.00967413	0.00876289	0.00768049	0.00563525	0.00912316	0.00818414	0.00877646	0.00672182	0.0097586	0.00775194	0.00757576	0.0081716	0.00873587	0.00673924	0.00660569	0.00661241	0.00614439	0.0100908	0.00669068	0.0112302	0.00667009	0.00813421	0.00820934	0.00870902	0.00868233	0.00766479	0.00565844	0.00610376	0.00816743	0.00913706	0.00669413	0.00966921	0.00667351	0.00556399	0.00766479	0.00306905	0.00612245	0.00919305	0.00869121	0.00811771
		4.6	0.00619835	0.00822622	0.00821777	0.00616967	0.00766871	0.00459653	0.00818833	0.00916497	0.00824742	0.00768049	0.00512295	0.00810948	0.00767263	0.00877646	0.00620476	0.0097586	0.00723514	0.00757576	0.0081716	0.00822199	0.00673924	0.00660569	0.00661241	0.00614439	0.00958628	0.00669068	0.0107198	0.00667009	0.00711744	0.00769625	0.00819672	0.0081716	0.00766479	0.00514403	0.00559512	0.00816743	0.00862944	0.00669413	0.00916031	0.00667351	0.00556399	0.00715381	0.00306905	0.00561224	0.00868233	0.00869121	0.00710299
		4.7	0.00516529	0.00719794	0.00667694	0.00565553	0.00613497	0.0040858	0.00665302	0.00814664	0.00721649	0.00716846	0.00409836	0.00658895	0.00716113	0.00774393	0.00517063	0.00770416	0.00620155	0.00707071	0.0061287	0.00770812	0.00622084	0.00609756	0.00508647	0.00563236	0.00857719	0.00617602	0.00969883	0.006157	0.00660905	0.006157	0.00717213	0.00715015	0.00715381	0.00411523	0.00406918	0.0071465	0.00659898	0.00514933	0.00814249	0.00513347	0.00404654	0.00664282	0.00255754	0.00510204	0.00715015	0.00766871	0.00608828
		4.8	0.00464876	0.00719794	0.00564972	0.00462725	0.00511247	0.00357508	0.00614125	0.00763747	0.0056701	0.00563236	0.00409836	0.00608211	0.00613811	0.00722767	0.00465357	0.00719055	0.00620155	0.00555556	0.0061287	0.00719424	0.00570244	0.00558943	0.00508647	0.00512033	0.00807265	0.00617602	0.00816743	0.006157	0.00559227	0.006157	0.00614754	0.00663943	0.00613183	0.00411523	0.00406918	0.00561511	0.00558376	0.00411946	0.00712468	0.00462012	0.00354072	0.00613183	0.00204604	0.00408163	0.00663943	0.00664622	0.00558092
		4.9	0.00309917	0.00514139	0.00410889	0.00411311	0.00408998	0.00255363	0.00460594	0.00712831	0.00412371	0.00460829	0.00256148	0.00405474	0.00460358	0.00464636	0.00310238	0.00513611	0.00465116	0.0030303	0.00459653	0.00565262	0.00466563	0.00457317	0.00356053	0.00409626	0.00605449	0.00566135	0.00663604	0.00564392	0.00406711	0.00410467	0.00358607	0.0040858	0.00459888	0.00257202	0.00254323	0.00459418	0.00406091	0.0030896	0.00508906	0.00359343	0.00202327	0.00408789	0.00102302	0.00255102	0.00510725	0.00408998	0.00304414
		5	0.00206612	0.00359897	0.00410889	0.00411311	0.00357873	0.00255363	0.0035824	0.00661914	0.00257732	0.00358423	0.00204918	0.0035479	0.00409207	0.0041301	0.00206825	0.00410889	0.00310078	0.0020202	0.00357508	0.004111	0.00362882	0.00355691	0.00254323	0.00358423	0.00504541	0.00463201	0.00510465	0.00461775	0.00305033	0.0030785	0.00307377	0.00306435	0.00306592	0.00205761	0.00203459	0.00408372	0.0035533	0.00257467	0.00356234	0.00308008	0.00151745	0.00306592	0.00102302	0.00204082	0.00459653	0.00306748	0.00304414
		5.1	0.00154959	0.00308483	0.00308166	0.00359897	0.00357873	0.0020429	0.0035824	0.00560081	0.00206186	0.00358423	0.00204918	0.00304105	0.00306905	0.00361384	0.00155119	0.00308166	0.00310078	0.0010101	0.00255363	0.00308325	0.00311042	0.00254065	0.00254323	0.0030722	0.00454087	0.00463201	0.00459418	0.00359159	0.00203355	0.00205233	0.00204918	0.00255363	0.00255493	0.00205761	0.00203459	0.00357325	0.00253807	0.00257467	0.00305344	0.00256674	0.00101163	0.00204394	0.00102302	0.00153061	0.0040858	0.00255624	0.00253678
		5.2	0.00103306	0.00308483	0.00256805	0.00205656	0.00255624	0.0020429	0.00255885	0.00458248	0.00154639	0.00204813	0.00153689	0.00253421	0.00255754	0.00309757	0.000517063	0.00308166	0.00258398	0.000505051	0.0020429	0.00256937	0.00259202	0.00203252	0.00254323	0.00204813	0.00403633	0.00360268	0.00357325	0.00256542	0.00152517	0.00205233	0.00153689	0.00255363	0.00153296	0.00154321	0.00203459	0.00306279	0.00203046	0.0015448	0.00254453	0.00154004	0.000505817	0.00204394	0.00102302	0.00102041	0.00306435	0.00255624	0.00202943
		5.3	0.00103306	0.00257069	0.00256805	0.00205656	0.00255624	0.0020429	0.00255885	0.00407332	0.00154639	0.00204813	0.00153689	0.00202737	0.00255754	0.00309757	0.000517063	0.00256805	0.00258398	0.000505051	0.0020429	0.00256937	0.00207361	0.00152439	0.00254323	0.00204813	0.00353179	0.00308801	0.00306279	0.00205233	0.00152517	0.00205233	0.00102459	0.00255363	0.00153296	0.00154321	0.00203459	0.00255232	0.00152284	0.00102987	0.00254453	0.00154004	0.000505817	0.00204394	0.00102302	0.00102041	0.00306435	0.00204499	0.00202943
		5.4	0.00103306	0.00205656	0.00256805	0.00205656	0.00204499	0.0020429	0.00204708	0.00356415	0.00154639	0.00204813	0.00153689	0.00152053	0.00255754	0.00309757	0.000517063	0.00205444	0.00258398	0	0.0020429	0.00256937	0.00155521	0.00152439	0.00254323	0.00204813	0.00302725	0.00257334	0.00306279	0.00153925	0.00152517	0.00205233	0.00102459	0.00255363	0.00153296	0.00154321	0.00203459	0.00204186	0.00152284	0.00102987	0.00254453	0.00154004	0.000505817	0.00204394	0.000511509	0.00102041	0.00306435	0.00204499	0.00202943
		5.5	0.00103306	0.00205656	0.00256805	0.00205656	0.00204499	0.0020429	0.00204708	0.00356415	0.00154639	0.00204813	0.00153689	0.00152053	0.00255754	0.00309757	0.000517063	0.00205444	0.00258398	0	0.0020429	0.00256937	0.00155521	0.00152439	0.00254323	0.00204813	0.00302725	0.00257334	0.00306279	0.00153925	0.00152517	0.00205233	0.00102459	0.00255363	0.00153296	0.00154321	0.00203459	0.00204186	0.00152284	0.00102987	0.00254453	0.00154004	0.000505817	0.00204394	0.000511509	0.00102041	0.00306435	0.00204499	0.00202943
		5.6	0.00103306	0.00205656	0.00256805	0.00205656	0.00204499	0.0020429	0.00204708	0.00356415	0.00154639	0.00204813	0.00153689	0.00152053	0.00255754	0.00309757	0.000517063	0.00154083	0.00258398	0	0.00153218	0.0020555	0.00155521	0.00101626	0.00254323	0.0015361	0.00302725	0.00257334	0.00255232	0.00153925	0.00152517	0.00205233	0.00102459	0.00255363	0.00153296	0.00154321	0.00203459	0.00204186	0.00152284	0.00102987	0.00254453	0.00154004	0.000505817	0.00204394	0.000511509	0.00102041	0.00306435	0.00204499	0.00202943
		5.7	0.00103306	0.00205656	0.00256805	0.00205656	0.00204499	0.0020429	0.00204708	0.00356415	0.00154639	0.00204813	0.00153689	0.00152053	0.00255754	0.00309757	0.000517063	0.00154083	0.00258398	0	0.00153218	0.0020555	0.00155521	0.00101626	0.00254323	0.0015361	0.00302725	0.00257334	0.00255232	0.00153925	0.00152517	0.00205233	0.00102459	0.00255363	0.00153296	0.00154321	0.00203459	0.00204186	0.00152284	0.00102987	0.00254453	0.00154004	0.000505817	0.00204394	0.000511509	0.00102041	0.00306435	0.00204499	0.00202943
		5.8	0.00103306	0.00205656	0.00256805	0.00205656	0.00204499	0.0020429	0.00204708	0.00356415	0.00154639	0.00204813	0.00153689	0.00152053	0.00255754	0.00309757	0.000517063	0.00154083	0.00258398	0	0.00153218	0.0020555	0.00155521	0.00101626	0.00254323	0.0015361	0.00302725	0.00257334	0.00255232	0.00153925	0.00152517	0.00205233	0.00102459	0.00255363	0.00153296	0.00154321	0.00203459	0.00204186	0.00152284	0.00102987	0.00254453	0.00154004	0.000505817	0.00204394	0.000511509	0.00102041	0.00306435	0.00204499	0.00202943
		5.9	0.00103306	0.00205656	0.00256805	0.00205656	0.00153374	0.0020429	0.00153531	0.00305499	0.00154639	0.0015361	0.00102459	0.00152053	0.00255754	0.00309757	0.000517063	0.00154083	0.00206718	0	0.00153218	0.0020555	0.00155521	0.00101626	0.00254323	0.0015361	0.00302725	0.00257334	0.00255232	0.00153925	0.00152517	0.00205233	0.00102459	0.00255363	0.00102197	0.00154321	0.00203459	0.00204186	0.00152284	0.00102987	0.00203562	0.00154004	0.000505817	0.00153296	0.000511509	0.00102041	0.00306435	0.00153374	0.00202943
		6	0.00103306	0.00205656	0.00256805	0.00205656	0.00153374	0.0020429	0.00153531	0.00305499	0.00154639	0.0015361	0.00102459	0.00152053	0.00255754	0.00309757	0.000517063	0.00154083	0.00206718	0	0.00153218	0.0020555	0.00155521	0.00101626	0.00254323	0.0015361	0.00302725	0.00257334	0.00255232	0.00153925	0.00152517	0.00205233	0.00102459	0.00255363	0.00102197	0.00154321	0.00203459	0.00204186	0.00152284	0.00102987	0.00203562	0.00154004	0.000505817	0.00153296	0.000511509	0.00102041	0.00306435	0.00153374	0.00202943
		300	0	0	0	0	0	0	0	0	0	0	0	0	0	0	0	0	0	0	0	0	0	0	0	0	0	0	0	0	0	0	0	0	0	0	0	0	0	0	0	0	0	0	0	0	0	0	0
	RNN-AD	-300	1	1	1	1	1	1	1	1	1	1	1	1	1	1	1	1	1	1	1	1	1	1	1	1	1	1	1	1	1	1	1	1	1	1	1	1	1	1	1	1	1	1	1	1	1	1	1
		-3	0.975723	0.971722	0.972779	0.972237	0.975971	0.969867	0.971853	0.971996	0.970619	0.974398	0.973361	0.97111	0.973913	0.974703	0.968459	0.975347	0.972093	0.973737	0.973442	0.976362	0.975635	0.972053	0.976094	0.970302	0.973259	0.973237	0.967841	0.974859	0.976106	0.970241	0.96875	0.97191	0.970874	0.971193	0.975585	0.970393	0.975635	0.972709	0.969466	0.974333	0.975721	0.970874	0.973402	0.978571	0.972421	0.973415	0.976662
		-2.9	0.973657	0.97018	0.971238	0.968638	0.972904	0.967314	0.968782	0.969959	0.969588	0.971838	0.971824	0.968576	0.971867	0.973154	0.966908	0.972779	0.968475	0.970707	0.970889	0.974306	0.972525	0.969512	0.97355	0.968254	0.971241	0.970664	0.964778	0.972807	0.974581	0.967676	0.967725	0.969867	0.96883	0.96965	0.974059	0.969372	0.974112	0.971164	0.967939	0.971253	0.972686	0.96883	0.971355	0.976531	0.969867	0.971881	0.973617
		-2.8	0.971074	0.968123	0.967643	0.966581	0.969325	0.964249	0.965711	0.967413	0.965979	0.968766	0.969775	0.965535	0.969309	0.968508	0.963289	0.970724	0.963307	0.966162	0.968335	0.970709	0.969933	0.968496	0.96999	0.964158	0.967205	0.968091	0.963757	0.970241	0.970513	0.963571	0.964139	0.966803	0.967297	0.967593	0.970498	0.96682	0.971066	0.968074	0.964377	0.966119	0.968639	0.966786	0.967775	0.971429	0.967824	0.967791	0.970573
		-2.7	0.965909	0.966067	0.962506	0.962468	0.965746	0.961185	0.962129	0.962322	0.963402	0.965182	0.966189	0.962494	0.965217	0.963345	0.959669	0.965074	0.95969	0.963636	0.965271	0.967112	0.965267	0.964431	0.966429	0.960573	0.963673	0.965517	0.959673	0.96665	0.967463	0.958953	0.961578	0.962717	0.962187	0.962449	0.966938	0.963247	0.967513	0.96344	0.959288	0.965092	0.964593	0.963209	0.963171	0.966327	0.963739	0.964213	0.967529
		-2.6	0.958678	0.960411	0.956857	0.956298	0.958078	0.953524	0.955988	0.955703	0.959278	0.959037	0.960553	0.957425	0.959591	0.955601	0.95243	0.958911	0.952455	0.958081	0.958121	0.959404	0.958528	0.957317	0.959817	0.954429	0.957114	0.960885	0.953548	0.960493	0.961362	0.95177	0.955943	0.956078	0.956055	0.956276	0.960326	0.956611	0.960914	0.957261	0.95369	0.957392	0.954982	0.956566	0.954476	0.959184	0.957099	0.9591	0.959919
		-2.5	0.952996	0.95527	0.951207	0.951671	0.953476	0.947395	0.949846	0.948574	0.951031	0.952893	0.954406	0.952357	0.954476	0.94889	0.947777	0.952748	0.946253	0.952525	0.953013	0.954265	0.952825	0.95376	0.953204	0.949309	0.951564	0.955224	0.946401	0.954336	0.954245	0.945613	0.949283	0.95097	0.950434	0.950103	0.953713	0.952016	0.955838	0.951596	0.946565	0.950719	0.947901	0.950945	0.948849	0.954082	0.95097	0.951943	0.953323
		-2.4	0.948864	0.950129	0.945557	0.947558	0.948875	0.942288	0.945752	0.943992	0.948969	0.947261	0.94877	0.946275	0.950895	0.945276	0.94364	0.947098	0.940052	0.94697	0.947906	0.951182	0.947641	0.949187	0.947101	0.943164	0.948537	0.951621	0.942318	0.949205	0.949161	0.940995	0.944672	0.944842	0.946346	0.945473	0.949135	0.946912	0.951269	0.946447	0.941985	0.944045	0.941831	0.945835	0.944246	0.94949	0.945863	0.947342	0.947742
		-2.3	0.942149	0.945501	0.940421	0.941902	0.941207	0.937692	0.940123	0.937882	0.94433	0.941116	0.943135	0.938672	0.945269	0.938565	0.937952	0.93888	0.93385	0.939899	0.943309	0.943988	0.941939	0.943598	0.940997	0.938044	0.942482	0.946475	0.936702	0.943048	0.942044	0.933299	0.940061	0.938202	0.942259	0.938786	0.940997	0.938744	0.94467	0.939238	0.936896	0.936345	0.935255	0.940726	0.93913	0.942857	0.939734	0.940695	0.940639
		-2.2	0.932851	0.935733	0.929635	0.932134	0.933027	0.929009	0.930399	0.926171	0.933505	0.933436	0.933402	0.929042	0.936061	0.929788	0.929162	0.930663	0.922997	0.933333	0.934116	0.935766	0.931571	0.932927	0.931841	0.928315	0.932896	0.935666	0.926493	0.933299	0.931876	0.923037	0.929816	0.92952	0.930506	0.929012	0.928789	0.931087	0.935025	0.927909	0.9257	0.928131	0.923116	0.931528	0.929412	0.930102	0.931052	0.932515	0.931507
		-2.1	0.923554	0.927506	0.922958	0.925964	0.924847	0.920838	0.923234	0.917006	0.926289	0.923195	0.923668	0.921439	0.929923	0.923593	0.922441	0.922445	0.915762	0.926263	0.928498	0.926002	0.921721	0.924289	0.924212	0.920123	0.92331	0.92949	0.919347	0.924064	0.923742	0.915854	0.921107	0.923391	0.92233	0.919753	0.920651	0.92292	0.925381	0.920185	0.916031	0.920945	0.912999	0.92233	0.920716	0.921939	0.92288	0.925358	0.923389
		-2	0.914256	0.920823	0.912173	0.914139	0.914622	0.910623	0.912487	0.90835	0.913918	0.913466	0.917008	0.911809	0.921228	0.914817	0.911582	0.910118	0.905943	0.914141	0.920327	0.915211	0.911871	0.914126	0.91353	0.910906	0.914733	0.919197	0.910158	0.915854	0.913574	0.906106	0.91291	0.911645	0.914665	0.909979	0.908952	0.913731	0.914213	0.907827	0.903308	0.911191	0.903895	0.914154	0.911509	0.911735	0.912666	0.915644	0.912735
		-1.9	0.899793	0.907969	0.902928	0.905398	0.902863	0.902451	0.903275	0.897149	0.902062	0.90169	0.904713	0.899645	0.91202	0.904491	0.899173	0.899332	0.894057	0.905556	0.910623	0.905961	0.903059	0.903963	0.904883	0.899642	0.902624	0.910962	0.90097	0.904566	0.902898	0.896357	0.901127	0.901941	0.904957	0.898663	0.901322	0.904543	0.904061	0.898043	0.892621	0.900924	0.892767	0.903935	0.902813	0.89949	0.902451	0.906442	0.902588
		-1.8	0.892562	0.898201	0.895223	0.899229	0.893149	0.894791	0.896111	0.889511	0.89433	0.890937	0.89498	0.893056	0.904348	0.896231	0.888831	0.892655	0.887339	0.897475	0.902451	0.897225	0.896319	0.894309	0.897762	0.892985	0.89556	0.905301	0.893313	0.897383	0.896797	0.889174	0.897029	0.895812	0.89627	0.888374	0.895727	0.894334	0.895431	0.889804	0.884987	0.89271	0.884674	0.894737	0.896675	0.891837	0.893769	0.897751	0.894977
		-1.7	0.880165	0.882262	0.882897	0.886375	0.881391	0.88049	0.882805	0.876273	0.881959	0.877624	0.884221	0.876837	0.892583	0.883325	0.876422	0.877761	0.874419	0.885354	0.885087	0.88335	0.882322	0.881098	0.884537	0.879672	0.881433	0.89192	0.880041	0.885069	0.885613	0.874295	0.883197	0.881512	0.881451	0.875514	0.881485	0.881062	0.880711	0.875386	0.870738	0.87885	0.868488	0.881962	0.88491	0.878061	0.877426	0.888548	0.880771
		-1.6	0.865702	0.870951	0.870056	0.874036	0.868098	0.866701	0.868475	0.861507	0.869072	0.867896	0.870389	0.864673	0.877749	0.870934	0.865047	0.864407	0.860982	0.873232	0.870276	0.871531	0.872473	0.865854	0.873856	0.868408	0.868315	0.881112	0.866769	0.872242	0.872395	0.859415	0.871926	0.869254	0.868166	0.861626	0.868769	0.870342	0.86802	0.860968	0.857506	0.87115	0.85736	0.866633	0.872123	0.864286	0.866701	0.873211	0.868595
		-1.5	0.849174	0.859126	0.854648	0.858098	0.853783	0.852911	0.850563	0.845214	0.853608	0.850486	0.856557	0.853016	0.861381	0.856479	0.85212	0.850026	0.848062	0.857576	0.853933	0.855087	0.860031	0.851118	0.857579	0.855095	0.852674	0.864642	0.849413	0.857876	0.856126	0.846075	0.860143	0.85189	0.850792	0.851337	0.85351	0.853497	0.852284	0.846035	0.844275	0.857803	0.842185	0.850792	0.858312	0.847959	0.8524	0.857362	0.849822
		-1.4	0.830579	0.84473	0.83924	0.841645	0.838957	0.838611	0.834698	0.827902	0.839175	0.83615	0.838115	0.838317	0.846547	0.841507	0.835574	0.834104	0.836176	0.841919	0.837079	0.842754	0.843961	0.837398	0.843845	0.840246	0.836024	0.850232	0.834609	0.84197	0.844942	0.831709	0.844775	0.839122	0.835973	0.837963	0.841811	0.839204	0.836548	0.829557	0.831552	0.844969	0.828528	0.835973	0.843478	0.835714	0.837079	0.841002	0.834094
		-1.3	0.815083	0.827763	0.825886	0.828278	0.82362	0.822268	0.820368	0.813646	0.823196	0.81874	0.825307	0.825139	0.830179	0.828085	0.82213	0.821777	0.820672	0.825253	0.824311	0.826824	0.829445	0.824695	0.830621	0.828981	0.823411	0.834792	0.820316	0.829143	0.829181	0.818368	0.827357	0.823289	0.820644	0.825617	0.827569	0.826953	0.819289	0.817199	0.814758	0.830595	0.814365	0.821666	0.828133	0.818878	0.822778	0.8318	0.817352
		-1.2	0.791322	0.810797	0.806882	0.804113	0.804703	0.797753	0.802456	0.789715	0.804639	0.796211	0.802766	0.801318	0.811253	0.804337	0.798862	0.805342	0.79845	0.801515	0.806435	0.808839	0.807154	0.802337	0.810783	0.806964	0.803734	0.811117	0.794793	0.808107	0.81088	0.796306	0.804303	0.803371	0.800204	0.808642	0.806205	0.803471	0.798477	0.797116	0.793893	0.810575	0.793121	0.802248	0.805115	0.795918	0.800306	0.809305	0.795535
		-1.1	0.77376	0.789203	0.78942	0.783548	0.783742	0.778345	0.783521	0.768839	0.787629	0.777266	0.783299	0.783578	0.79335	0.786267	0.780248	0.786338	0.780879	0.783838	0.787538	0.793422	0.790565	0.785061	0.795015	0.788018	0.789102	0.794647	0.775396	0.792201	0.791561	0.777835	0.788422	0.782942	0.780276	0.793724	0.784334	0.784584	0.781726	0.779609	0.775573	0.792608	0.774911	0.784875	0.788747	0.776531	0.783963	0.7909	0.776256
		-1	0.760847	0.772751	0.77247	0.768123	0.763292	0.763023	0.76868	0.751527	0.77268	0.759345	0.764344	0.766853	0.776471	0.770263	0.761634	0.770416	0.761757	0.765152	0.769663	0.775437	0.772421	0.768293	0.779247	0.771633	0.775984	0.776119	0.755998	0.772704	0.774276	0.763982	0.769467	0.762002	0.762902	0.778292	0.766531	0.766718	0.767005	0.760556	0.759796	0.772587	0.760243	0.767501	0.77289	0.762755	0.769663	0.774029	0.759006
		-0.9	0.737087	0.748072	0.751412	0.742931	0.738241	0.741573	0.747185	0.729124	0.744845	0.736815	0.741803	0.748099	0.751407	0.746515	0.737332	0.742681	0.743152	0.745455	0.745148	0.753854	0.748056	0.743394	0.749746	0.746032	0.756307	0.752445	0.733538	0.754233	0.751398	0.742432	0.745902	0.744127	0.740419	0.751543	0.746694	0.744257	0.747208	0.738414	0.738931	0.746407	0.736469	0.743485	0.74578	0.739796	0.74668	0.746421	0.736175
		-0.8	0.715393	0.730591	0.727273	0.723393	0.719325	0.724719	0.723132	0.709267	0.722165	0.71787	0.720799	0.726305	0.730435	0.725865	0.719235	0.723677	0.725065	0.727273	0.722676	0.734841	0.72732	0.722561	0.729908	0.72299	0.732089	0.729285	0.71414	0.733197	0.730554	0.720369	0.728484	0.729316	0.721002	0.727366	0.727365	0.720776	0.728934	0.717817	0.718066	0.726386	0.717754	0.724067	0.721739	0.718367	0.726251	0.725971	0.715373
		-0.7	0.691116	0.71054	0.703647	0.702828	0.70092	0.703269	0.698567	0.687882	0.703608	0.696365	0.696209	0.70299	0.707928	0.703665	0.700103	0.70416	0.702326	0.704545	0.700715	0.710689	0.705547	0.706301	0.704985	0.700973	0.710394	0.709213	0.6927	0.709595	0.70666	0.696254	0.703381	0.70429	0.69954	0.706276	0.709054	0.699336	0.702538	0.69413	0.696692	0.702772	0.698533	0.70465	0.695141	0.697449	0.70429	0.706033	0.694571
		-0.6	0.673554	0.687404	0.684129	0.680206	0.680982	0.683861	0.677584	0.672098	0.685052	0.678443	0.67623	0.685758	0.68798	0.685596	0.677353	0.683616	0.680103	0.685354	0.678243	0.694758	0.684292	0.6875	0.686673	0.678955	0.693239	0.692229	0.672282	0.688558	0.684799	0.679323	0.686988	0.681307	0.678079	0.690329	0.691251	0.677897	0.683249	0.675592	0.676336	0.686345	0.6783	0.685743	0.674169	0.67449	0.682329	0.685583	0.676814
		-0.5	0.657025	0.665296	0.661017	0.663239	0.664622	0.663432	0.65609	0.65224	0.667526	0.657962	0.657275	0.66447	0.663427	0.66443	0.659255	0.663585	0.660982	0.665657	0.657303	0.669065	0.664075	0.663618	0.666836	0.66257	0.674067	0.673186	0.649821	0.669061	0.666497	0.658286	0.666496	0.659857	0.661727	0.672325	0.667345	0.658499	0.662944	0.658084	0.656489	0.669405	0.659585	0.667348	0.658312	0.655612	0.662411	0.663599	0.658042
		-0.4	0.625	0.632905	0.626091	0.629306	0.633947	0.624617	0.62129	0.621181	0.63299	0.621608	0.619365	0.628991	0.628645	0.637068	0.62668	0.628146	0.62584	0.629293	0.628703	0.631038	0.631415	0.625	0.624619	0.6298	0.641776	0.635615	0.616641	0.630067	0.63091	0.626988	0.637807	0.625128	0.628002	0.638374	0.630722	0.624298	0.627919	0.621009	0.626463	0.63655	0.626201	0.630557	0.62711	0.618878	0.625638	0.632924	0.622019
		-0.3	0.589876	0.6	0.587571	0.597943	0.595603	0.589888	0.58956	0.584012	0.603093	0.582181	0.584016	0.595033	0.601023	0.601962	0.592554	0.595788	0.591731	0.59798	0.597549	0.596608	0.597201	0.591463	0.589013	0.597542	0.603935	0.602676	0.584992	0.597229	0.595323	0.591585	0.602459	0.593463	0.591211	0.60751	0.59766	0.592139	0.596954	0.589598	0.591349	0.599589	0.596358	0.596321	0.595908	0.582653	0.596527	0.600716	0.590056
		-0.2	0.551136	0.55527	0.546995	0.560925	0.551125	0.550562	0.545548	0.541242	0.56134	0.540707	0.538934	0.552458	0.547826	0.555498	0.549638	0.557781	0.549354	0.550505	0.557712	0.553443	0.552618	0.551829	0.54883	0.553507	0.556004	0.559959	0.543645	0.553617	0.556177	0.546434	0.558914	0.553115	0.547777	0.564815	0.554425	0.547728	0.552284	0.545829	0.548092	0.554928	0.553364	0.55442	0.548338	0.543367	0.552094	0.558282	0.547438
		-0.1	0.515496	0.515681	0.505907	0.514653	0.509714	0.506639	0.502559	0.501018	0.521134	0.507937	0.5	0.510897	0.513043	0.51523	0.51241	0.511556	0.510078	0.514141	0.516343	0.514388	0.514256	0.512703	0.507121	0.507937	0.518668	0.517756	0.504339	0.511544	0.519065	0.506927	0.516906	0.507661	0.509964	0.520062	0.516785	0.504849	0.516751	0.506694	0.508397	0.516427	0.512393	0.509453	0.506905	0.504592	0.516343	0.515337	0.507864
		0	0.494318	0.493573	0.477658	0.492545	0.483129	0.480082	0.476459	0.476578	0.496392	0.481823	0.474385	0.487582	0.485934	0.490965	0.485522	0.487417	0.482687	0.490404	0.488764	0.485612	0.489891	0.48628	0.482197	0.484383	0.493946	0.491508	0.480858	0.486403	0.494154	0.480246	0.488217	0.482635	0.483393	0.493313	0.489318	0.479837	0.489848	0.483522	0.485496	0.4923	0.489125	0.485437	0.481841	0.480612	0.490807	0.48773	0.479959
		0.1	0.472624	0.470437	0.4566	0.473008	0.462168	0.459653	0.457011	0.455193	0.475773	0.462366	0.453381	0.464268	0.46087	0.471864	0.460703	0.460709	0.464599	0.469697	0.470889	0.46814	0.466045	0.462907	0.458291	0.462878	0.473259	0.469892	0.46146	0.464854	0.474835	0.460236	0.466189	0.462206	0.463975	0.468621	0.465921	0.459929	0.46599	0.46138	0.467684	0.471253	0.467881	0.461932	0.462916	0.461224	0.466292	0.466769	0.461187
		0.2	0.450413	0.448329	0.438624	0.447815	0.444274	0.438713	0.433982	0.435845	0.458247	0.441372	0.432889	0.441967	0.438875	0.447083	0.443123	0.439651	0.439276	0.447475	0.448927	0.450154	0.447382	0.441565	0.438454	0.441884	0.454591	0.448276	0.442573	0.447409	0.451449	0.438687	0.447234	0.438202	0.44047	0.44856	0.442523	0.440531	0.445178	0.439753	0.446819	0.446099	0.446636	0.438426	0.440921	0.436735	0.446885	0.441718	0.4414
		0.3	0.427686	0.426735	0.417052	0.422622	0.425869	0.417263	0.41044	0.416497	0.434536	0.417819	0.41291	0.42372	0.419949	0.424884	0.421406	0.41962	0.420155	0.425758	0.42952	0.428058	0.426646	0.419715	0.418108	0.422939	0.431382	0.425116	0.424706	0.422781	0.430605	0.420215	0.427254	0.414709	0.414921	0.423868	0.418616	0.41807	0.424365	0.419156	0.425445	0.424538	0.424886	0.416454	0.417391	0.416837	0.424923	0.420245	0.417555
		0.4	0.352273	0.356812	0.343092	0.343959	0.349693	0.338611	0.334698	0.340122	0.356186	0.340502	0.339652	0.344146	0.343223	0.355705	0.342296	0.347201	0.343669	0.356566	0.355465	0.353546	0.351996	0.347053	0.34588	0.347158	0.354692	0.350489	0.35171	0.348384	0.355872	0.341201	0.346824	0.341675	0.344405	0.34465	0.343337	0.345584	0.346193	0.346035	0.354198	0.349076	0.344967	0.339295	0.341688	0.334184	0.350868	0.350204	0.342973
		0.5	0.303202	0.304884	0.29584	0.29563	0.300102	0.290603	0.288127	0.292261	0.302577	0.290835	0.293033	0.295996	0.295141	0.30253	0.293692	0.296353	0.29354	0.303535	0.301839	0.300103	0.298082	0.296748	0.290437	0.298515	0.304743	0.301081	0.301174	0.301693	0.303508	0.291432	0.297131	0.291113	0.29535	0.293724	0.293998	0.295048	0.296954	0.285273	0.300763	0.295175	0.296409	0.287174	0.286957	0.288776	0.291624	0.296524	0.293252
		0.6	0.274277	0.278663	0.269646	0.268895	0.27045	0.261491	0.261515	0.267821	0.275258	0.265745	0.264344	0.272174	0.270077	0.274135	0.265253	0.26605	0.266667	0.276768	0.276302	0.270812	0.26957	0.270325	0.26704	0.268817	0.278002	0.272259	0.27463	0.277578	0.271988	0.264238	0.266906	0.264045	0.266735	0.266975	0.263988	0.270036	0.269036	0.258496	0.269211	0.26848	0.270612	0.261625	0.259335	0.261224	0.266088	0.269939	0.269914
		0.7	0.232955	0.234447	0.226502	0.225707	0.22546	0.21859	0.220061	0.224033	0.234021	0.223758	0.223873	0.230106	0.226598	0.232834	0.222854	0.224448	0.222222	0.231818	0.231869	0.227133	0.226542	0.227134	0.227874	0.224782	0.239657	0.228513	0.235324	0.234992	0.228266	0.223704	0.224385	0.21859	0.221257	0.226852	0.221261	0.226646	0.225888	0.213182	0.224427	0.223306	0.229641	0.219213	0.21688	0.218367	0.226762	0.230061	0.226788
		0.8	0.211777	0.211825	0.210067	0.20617	0.209611	0.198161	0.202661	0.204684	0.214948	0.202253	0.201332	0.207299	0.207161	0.213216	0.203723	0.206985	0.202067	0.211111	0.211951	0.209147	0.209953	0.206809	0.203459	0.208909	0.214934	0.209985	0.216437	0.216521	0.210473	0.204207	0.203893	0.200715	0.203883	0.207819	0.206002	0.204186	0.206599	0.195675	0.205598	0.204312	0.208902	0.198774	0.195908	0.197959	0.205822	0.210123	0.206494
		0.9	0.196798	0.198458	0.197227	0.189717	0.197342	0.184372	0.189355	0.191446	0.199485	0.187916	0.186475	0.192093	0.196419	0.200826	0.187177	0.19209	0.186563	0.193939	0.202247	0.194758	0.196475	0.191057	0.189725	0.196621	0.199798	0.194545	0.200613	0.200616	0.197255	0.188815	0.186475	0.185904	0.190598	0.192387	0.189725	0.191935	0.193401	0.180742	0.192875	0.188912	0.193222	0.1814	0.182097	0.183673	0.18999	0.194274	0.190259
		1	0.176653	0.183033	0.179764	0.173779	0.176892	0.166496	0.171443	0.174644	0.175773	0.173579	0.169057	0.174354	0.176982	0.183273	0.170631	0.175141	0.170026	0.177273	0.184372	0.178828	0.175739	0.172256	0.173449	0.177163	0.178607	0.175502	0.179684	0.181632	0.178953	0.171883	0.170082	0.166496	0.175779	0.173868	0.173449	0.171516	0.173604	0.165294	0.173537	0.171458	0.174001	0.166582	0.163683	0.165816	0.173136	0.176892	0.173516
		1.1	0.137397	0.143445	0.136107	0.138303	0.138548	0.131767	0.13306	0.136965	0.134021	0.136713	0.129611	0.134313	0.137084	0.14507	0.132368	0.133025	0.1323	0.142424	0.141982	0.140802	0.140487	0.132114	0.137843	0.136201	0.138749	0.139475	0.147014	0.140585	0.140824	0.133402	0.137295	0.131256	0.138988	0.139403	0.134283	0.1317	0.138071	0.133883	0.137913	0.132444	0.142135	0.128258	0.126854	0.128061	0.139428	0.133947	0.129883
		1.2	0.106405	0.103342	0.102722	0.104884	0.101738	0.0949949	0.0992835	0.100305	0.104639	0.103431	0.0952869	0.102889	0.100767	0.111513	0.105998	0.104777	0.100258	0.106061	0.113381	0.10483	0.105236	0.104675	0.106307	0.104455	0.104945	0.102934	0.11026	0.108261	0.104728	0.101591	0.103484	0.0960163	0.104241	0.103909	0.101221	0.0995406	0.104061	0.0993821	0.103817	0.099076	0.107233	0.0919775	0.0976982	0.0969388	0.107252	0.101738	0.100964
		1.3	0.0795455	0.0796915	0.0770416	0.0802057	0.0787321	0.0755873	0.0808598	0.0784114	0.078866	0.0768049	0.0732582	0.0775469	0.0797954	0.0820857	0.0775595	0.0821777	0.0790698	0.0782828	0.0852911	0.0847893	0.0834629	0.0802846	0.0798576	0.0768049	0.0812311	0.0792589	0.0852476	0.0826065	0.0823589	0.0769625	0.0768443	0.0745659	0.0812468	0.0838477	0.0768057	0.0770801	0.0812183	0.0777549	0.0788804	0.0703285	0.0814365	0.0705161	0.0741688	0.075	0.0827375	0.0817996	0.0806697
		1.4	0.0707645	0.0699229	0.0657422	0.0678663	0.0685072	0.0643514	0.069089	0.0687373	0.0664948	0.0660522	0.0655738	0.0669032	0.0705882	0.0722767	0.0661841	0.0729327	0.0697674	0.0671717	0.0720123	0.0755396	0.0725765	0.0696138	0.0712106	0.0675883	0.0706357	0.0725682	0.0735069	0.0723448	0.0747331	0.0661878	0.0655738	0.0674157	0.0700051	0.0684156	0.0666328	0.0694232	0.071066	0.0674562	0.0692112	0.062115	0.0713202	0.0618293	0.0639386	0.0627551	0.072523	0.0710634	0.0684932
		1.5	0.0609504	0.0586118	0.0559836	0.0596401	0.059816	0.0546476	0.0583419	0.0580448	0.0582474	0.0583717	0.0558402	0.05778	0.059335	0.0614352	0.0542916	0.0636877	0.0599483	0.0570707	0.0597549	0.0637205	0.0622084	0.0574187	0.0625636	0.0583717	0.0620585	0.0612455	0.0632976	0.0625962	0.0640569	0.0584915	0.0553279	0.0566905	0.0587634	0.058642	0.0579858	0.0607453	0.0634518	0.0561277	0.0605598	0.0533881	0.0612038	0.0531426	0.0547315	0.0545918	0.0623085	0.0603272	0.0593607
		1.6	0.0532025	0.0503856	0.048793	0.0498715	0.0485685	0.0459653	0.0496418	0.0473523	0.0494845	0.0496672	0.0440574	0.0496706	0.0491049	0.0536913	0.0470527	0.0529019	0.0501292	0.0489899	0.0474974	0.0524152	0.0539139	0.0503049	0.0539166	0.0491551	0.054995	0.0504375	0.0556406	0.0548999	0.0543976	0.049256	0.0481557	0.0459653	0.0516096	0.0498971	0.051882	0.0520674	0.0558376	0.046344	0.0508906	0.0436345	0.0531108	0.0454778	0.0470588	0.0479592	0.0536261	0.0511247	0.049721
		1.7	0.0475207	0.0467866	0.0446841	0.0447301	0.0444785	0.040858	0.0435005	0.0417515	0.0443299	0.0430108	0.0394467	0.0456158	0.0439898	0.0480124	0.0434333	0.0477658	0.0434109	0.0434343	0.0439224	0.049332	0.0487299	0.0462398	0.0478128	0.0455709	0.0484359	0.0442615	0.0535988	0.0487429	0.0498221	0.0425859	0.0440574	0.0388151	0.0464997	0.0442387	0.0462869	0.0464523	0.0497462	0.0417096	0.0447837	0.0395277	0.0460293	0.0429228	0.0414322	0.0443878	0.0505618	0.045501	0.0446474
		1.8	0.0387397	0.0385604	0.039548	0.037018	0.0378323	0.03524	0.0399181	0.0341141	0.035567	0.0378904	0.0322746	0.0390269	0.0368286	0.0428498	0.0361944	0.0416025	0.0361757	0.0383838	0.0357508	0.0431655	0.0419907	0.0401423	0.0417091	0.0399386	0.0403633	0.0380854	0.0469627	0.0415598	0.0416878	0.0359159	0.0368852	0.0321757	0.0393459	0.0380658	0.0391658	0.0398162	0.0436548	0.0355304	0.0396947	0.0349076	0.0379363	0.03628	0.0363171	0.0372449	0.0444331	0.0362986	0.0385591
		1.9	0.0366736	0.0365039	0.0354391	0.0323907	0.0362986	0.0331971	0.0373593	0.0315682	0.0340206	0.0348182	0.0297131	0.0364927	0.0342711	0.0407847	0.0341262	0.0385208	0.0320413	0.0353535	0.0337079	0.0405961	0.0388802	0.0376016	0.0381485	0.0368664	0.0383451	0.0355121	0.0423686	0.0374551	0.0386375	0.0333504	0.0338115	0.0311542	0.035769	0.0339506	0.0371312	0.0367534	0.0411168	0.0339856	0.0371501	0.0313142	0.0369246	0.0342361	0.0327366	0.0336735	0.0429009	0.0337423	0.0375444
		2	0.0335744	0.0329049	0.0318439	0.0293059	0.0316973	0.0301328	0.0337769	0.0290224	0.0309278	0.0296979	0.026127	0.0314242	0.0306905	0.0356221	0.0299897	0.0349255	0.0284238	0.0323232	0.0301328	0.0359712	0.0342146	0.035061	0.0361139	0.0337942	0.0327952	0.0324241	0.0382848	0.0333504	0.036604	0.0287327	0.03125	0.0265577	0.0321921	0.0288066	0.0320448	0.0326697	0.0365482	0.0303811	0.0310433	0.0287474	0.0343955	0.0306592	0.030179	0.030102	0.0388151	0.0291411	0.0345003
		2.1	0.0299587	0.0282776	0.0287622	0.0272494	0.0276074	0.0250255	0.0301945	0.0285132	0.0252577	0.0281618	0.0240779	0.0293969	0.028133	0.0309757	0.0263702	0.0287622	0.0237726	0.0292929	0.0265577	0.0323741	0.0305858	0.0304878	0.0315361	0.0291859	0.0292634	0.0288214	0.0342011	0.0287327	0.0320285	0.0251411	0.0281762	0.0240041	0.0275933	0.0257202	0.0284842	0.028586	0.0345178	0.0272915	0.0264631	0.0261807	0.0288316	0.0281042	0.0265985	0.0280612	0.0342186	0.0265849	0.0304414
		2.2	0.0268595	0.0262211	0.0267078	0.0246787	0.0265849	0.0234934	0.0281474	0.0269857	0.0231959	0.0271377	0.0215164	0.025849	0.0245524	0.0278782	0.024819	0.0256805	0.0222222	0.0262626	0.0234934	0.0292909	0.0279938	0.0289634	0.0284842	0.0271377	0.0267407	0.0257334	0.0311383	0.0261673	0.0284698	0.0220626	0.0240779	0.0234934	0.0265713	0.0246914	0.0264496	0.0265442	0.0309645	0.0247168	0.0249364	0.025154	0.0273141	0.0260603	0.0230179	0.025	0.0306435	0.0230061	0.028412
		2.3	0.0247934	0.0236504	0.0251669	0.0205656	0.0235174	0.0214505	0.0255885	0.0244399	0.021134	0.0250896	0.0199795	0.0228079	0.0214834	0.0252969	0.0227508	0.0231125	0.0191214	0.0237374	0.0209397	0.0267215	0.0254018	0.0259146	0.0269583	0.0240655	0.0232089	0.0226454	0.0290965	0.0220626	0.0244026	0.0194972	0.0220287	0.020429	0.0245273	0.0226337	0.0244151	0.0229709	0.0284264	0.0221421	0.0229008	0.0220739	0.0257967	0.0224834	0.0209719	0.022449	0.0275792	0.0204499	0.0253678
		2.4	0.0222107	0.0205656	0.0215716	0.0190231	0.0204499	0.0199183	0.0220061	0.0208758	0.0190722	0.0225294	0.0179303	0.0207805	0.0199488	0.0227155	0.0196484	0.021058	0.0160207	0.0207071	0.0188968	0.0231244	0.0233281	0.023374	0.0244151	0.0209933	0.0201816	0.0200721	0.0245023	0.0194972	0.0213523	0.0174448	0.0189549	0.0178754	0.0209504	0.0185185	0.0223805	0.0204186	0.0243655	0.0200824	0.0203562	0.0189938	0.0227618	0.0209504	0.0184143	0.0193878	0.0245148	0.0173824	0.0228311
		2.5	0.0206612	0.018509	0.0200308	0.0174807	0.0189162	0.0183861	0.0204708	0.0198574	0.0180412	0.0199693	0.0169057	0.0197669	0.0179028	0.0206505	0.0175801	0.0195172	0.0139535	0.0186869	0.0163432	0.0215827	0.0217729	0.0213415	0.0223805	0.0194572	0.018668	0.018528	0.0224604	0.0179579	0.0203355	0.0164187	0.017418	0.0158325	0.0189065	0.0174897	0.0213632	0.0188872	0.022335	0.0180227	0.0188295	0.0179671	0.0217501	0.0199285	0.0153453	0.0183673	0.0229826	0.0153374	0.0218163
		2.6	0.018595	0.0159383	0.0179764	0.0159383	0.0168712	0.0153218	0.0174002	0.0168024	0.0164948	0.0184332	0.0148566	0.0177395	0.0163683	0.0185854	0.0155119	0.0174628	0.0118863	0.0156566	0.0143003	0.0190134	0.0176257	0.0198171	0.0178026	0.016385	0.0161453	0.016984	0.0204186	0.0159056	0.0177936	0.0153925	0.0143443	0.0137896	0.0173735	0.0159465	0.0178026	0.0153139	0.0203046	0.0149331	0.016285	0.0159138	0.0177036	0.0183955	0.0117647	0.0158163	0.0199183	0.0138037	0.0197869
		2.7	0.0170455	0.01491	0.0159219	0.0143959	0.0148262	0.0137896	0.0158649	0.0142566	0.0159794	0.0168971	0.0128074	0.0146984	0.0148338	0.0175529	0.0144778	0.0159219	0.0103359	0.0141414	0.0127681	0.0174717	0.0150337	0.0177846	0.0152594	0.014849	0.0141271	0.01544	0.0193977	0.0148794	0.0152517	0.0138533	0.0128074	0.0127681	0.0158406	0.0133745	0.0167854	0.0137825	0.0177665	0.0139032	0.0147583	0.0143737	0.0156803	0.0163516	0.00971867	0.0137755	0.0183861	0.0122699	0.0172501
		2.8	0.0149793	0.0138817	0.0154083	0.0138817	0.0122699	0.0127681	0.0148414	0.0132383	0.0134021	0.0143369	0.0117828	0.0136847	0.0122762	0.0149716	0.0118925	0.0138675	0.00878553	0.0126263	0.0117467	0.016444	0.0139969	0.0162602	0.0137335	0.0122888	0.0131181	0.0128667	0.0178663	0.0138533	0.0142349	0.0128271	0.0117828	0.011236	0.0132856	0.0118313	0.0147508	0.0122511	0.0152284	0.0108136	0.0127226	0.0123203	0.0131512	0.0148186	0.00818414	0.0127551	0.0153218	0.0117587	0.0152207
		2.9	0.0123967	0.0123393	0.0128403	0.0118252	0.0107362	0.0117467	0.013306	0.0117108	0.0113402	0.0133129	0.0112705	0.0121642	0.0107417	0.0134228	0.0108583	0.011813	0.00775194	0.0121212	0.0107252	0.0149024	0.0134785	0.0142276	0.0116989	0.0112647	0.0110999	0.010808	0.0153139	0.012314	0.0127097	0.0118009	0.0107582	0.0102145	0.0117527	0.00977366	0.0137335	0.0107198	0.013198	0.0092688	0.0122137	0.0112936	0.0121396	0.0122637	0.00818414	0.0102041	0.0127681	0.0112474	0.0131913
		3	0.0118802	0.0113111	0.011813	0.0102828	0.0097137	0.00970378	0.0117707	0.0101833	0.0103093	0.0117768	0.0102459	0.0111505	0.00971867	0.0113578	0.00930714	0.0107858	0.00671835	0.0116162	0.0102145	0.0138746	0.0124417	0.0132114	0.00966429	0.00972862	0.00958628	0.00977869	0.014293	0.0112878	0.0106762	0.0102617	0.00973361	0.0081716	0.0102197	0.00823045	0.0116989	0.00969883	0.0116751	0.00823893	0.0111959	0.0102669	0.0106222	0.0107307	0.00767263	0.00867347	0.0117467	0.0102249	0.0121766
		3.1	0.0113636	0.0107969	0.0107858	0.0092545	0.0097137	0.00919305	0.0107472	0.0101833	0.00979381	0.0107527	0.00922131	0.0106437	0.00971867	0.00980898	0.00827301	0.0097586	0.00620155	0.0111111	0.0102145	0.0133607	0.0114049	0.0121951	0.00966429	0.00921659	0.00958628	0.00926402	0.0127616	0.00974859	0.00965938	0.00923551	0.00768443	0.00766088	0.00970874	0.00668724	0.0111902	0.00918836	0.0101523	0.007724	0.0101781	0.0087269	0.0101163	0.0102197	0.00767263	0.00816327	0.0107252	0.0097137	0.0111618
		3.2	0.0103306	0.00976864	0.0097586	0.00822622	0.00920245	0.00868233	0.0102354	0.00967413	0.00927835	0.0102407	0.00870902	0.0101368	0.00920716	0.00929272	0.00775595	0.00924499	0.00568475	0.010101	0.00970378	0.0128469	0.0108865	0.011687	0.00915565	0.00819252	0.00908174	0.00874936	0.0117407	0.00923551	0.0086426	0.00820934	0.00665984	0.00715015	0.00919775	0.00617284	0.0106816	0.0086779	0.00964467	0.00720906	0.00916031	0.00821355	0.00961052	0.00919775	0.00716113	0.00714286	0.0102145	0.00869121	0.0106545
		3.3	0.0103306	0.00976864	0.00924499	0.00822622	0.00869121	0.00868233	0.0102354	0.00967413	0.00927835	0.0102407	0.00819672	0.0101368	0.00920716	0.00929272	0.00775595	0.00924499	0.00568475	0.010101	0.00970378	0.012333	0.0108865	0.011687	0.00915565	0.00768049	0.00908174	0.00874936	0.0117407	0.00923551	0.0086426	0.00820934	0.00665984	0.00715015	0.00919775	0.00617284	0.0101729	0.0086779	0.00964467	0.00720906	0.00916031	0.00821355	0.00961052	0.00919775	0.00716113	0.00714286	0.00970378	0.00869121	0.0106545
		3.4	0.00981405	0.0092545	0.00924499	0.00822622	0.00869121	0.00868233	0.00972364	0.00916497	0.00876289	0.00972862	0.00768443	0.00912316	0.00920716	0.00929272	0.00672182	0.00873138	0.00568475	0.00959596	0.00919305	0.0118191	0.0103681	0.0106707	0.008647	0.00768049	0.00908174	0.00823469	0.0112302	0.00923551	0.0086426	0.00820934	0.00614754	0.00715015	0.00868677	0.00617284	0.00966429	0.00816743	0.00964467	0.00720906	0.00916031	0.00770021	0.0091047	0.00919775	0.00664962	0.00714286	0.00868233	0.00869121	0.0106545
		3.5	0.00878099	0.00874036	0.00873138	0.00771208	0.00817996	0.0081716	0.00921187	0.00814664	0.00824742	0.00921659	0.00717213	0.00861632	0.00818414	0.0082602	0.00620476	0.00821777	0.00516796	0.00909091	0.00868233	0.0113052	0.00984966	0.0101626	0.00813835	0.00716846	0.00857719	0.00720535	0.0107198	0.00872242	0.00813421	0.00769625	0.00563525	0.00663943	0.00817578	0.00565844	0.00915565	0.00765697	0.00913706	0.00669413	0.0086514	0.00667351	0.00859889	0.00817578	0.00613811	0.00663265	0.00766088	0.00817996	0.0101471
		3.6	0.00826446	0.00822622	0.00873138	0.00616967	0.00766871	0.00715015	0.00921187	0.00814664	0.00721649	0.00870456	0.00717213	0.00810948	0.00716113	0.00774393	0.00620476	0.00770416	0.00516796	0.00757576	0.00868233	0.00976362	0.00984966	0.00965447	0.0076297	0.00665643	0.00807265	0.00669068	0.00969883	0.00769625	0.00660905	0.00718317	0.00563525	0.00663943	0.00817578	0.00565844	0.00915565	0.00663604	0.00862944	0.0061792	0.00814249	0.00616016	0.00758725	0.00766479	0.00613811	0.00612245	0.00766088	0.00766871	0.00963978
		3.7	0.00774793	0.00822622	0.00873138	0.00565553	0.00766871	0.00715015	0.00921187	0.00763747	0.00721649	0.00819252	0.00665984	0.00810948	0.00716113	0.00774393	0.00620476	0.00719055	0.00516796	0.00757576	0.00868233	0.00976362	0.00933126	0.00965447	0.0076297	0.00665643	0.00807265	0.00617602	0.00969883	0.00769625	0.00660905	0.00718317	0.00563525	0.00663943	0.00817578	0.00565844	0.00915565	0.00612557	0.00812183	0.0061792	0.00814249	0.00564682	0.00758725	0.00766479	0.00613811	0.00561224	0.00766088	0.00715746	0.00913242
		3.8	0.00774793	0.00771208	0.00873138	0.00565553	0.00766871	0.00715015	0.0087001	0.00712831	0.00721649	0.00768049	0.00614754	0.00810948	0.00664962	0.00774393	0.00620476	0.00667694	0.00516796	0.00707071	0.00868233	0.00976362	0.00881286	0.00914634	0.00712106	0.00665643	0.00807265	0.00617602	0.00969883	0.00769625	0.00610066	0.00718317	0.00563525	0.00663943	0.00817578	0.00565844	0.008647	0.00612557	0.00761421	0.0061792	0.00763359	0.00513347	0.00758725	0.00715381	0.00613811	0.00510204	0.00766088	0.00715746	0.00913242
[truncated: 24 more rows]
[truncated: 153 more columns]

## Sheet: Figure 6
			Treatment effect
Trial	Selection	Repetition	0.2	0.21	0.22	0.23	0.24	0.25	0.26	0.27	0.28	0.29	0.3
[truncated: 2,300 more rows]

## Sheet: Figure S2a
Repetition number	Only 1 visit is known	3 visits are known	Time between visits	Time to prediction	Age at prediction	Male	Low education	High education	APOE-ε4 heterozygote	APOE-ε4 homozygote	From AIBL	From J-ADNI	From MEMENTO	From PHARMACOG	Visits without MRI	Visits without CSF biomarkers	Visits without Amyloid PET	Visits without Tau PET
[truncated: 100 more rows]

[truncated: 9 more sheets: Figure S2b, Figure S3a, Figure S3b, Figure S4, Table S1, Table S2, Table S3, Table S4, Table S5]
